# Supplementary material for: Poly[diaqua­tris(μ4-isophthalato)dilanthanum(III)]
Source: Acta Crystallogr Sect E Struct Rep Online. 2010 Jan 30;66(Pt 2):m240. doi: 10.1107/S1600536809054543 (PMC2979801; doi:10.1107/S1600536809054543)
Supplement: Supplementary file 1 [file e-66-0m240-sup1.cif]

##############################################################################
###                                                                        ###
###        Electronic paper (Acta Crystallographica Section E)             ###
###                                                                        ###
##############################################################################
#                                                                            #
# This CIF contains the data in a paper accepted for publication in Acta     #
# Crystallographica Section E. It conforms to the requirements of Notes      #
# for Authors for Section E, and has been peer reviewed under the auspices   #
# of the IUCr Commission on Journals.                                        #
#                                                                            #
# Full details of the Crystallographic Information File format               #
# are given in the paper "The Crystallographic Information File (CIF):       #
# a New Standard Archive File for Crystallography" by S. R. Hall, F. H.      #
# Allen and I. D. Brown [Acta Cryst. (1991), A47, 655-685].                  #
#                                                                            #
# The current version of the core CIF dictionary is obtainable from          #
# ftp://ftp.iucr.org/pub/cif_core.dic. The current version number is 2.4.    #
#                                                                            #
# Software is freely available for graphical display of the structure(s) in  #
# this CIF.  For information consult the CIF home page http://www.iucr.org/  #
# cif/home.html                                                              #
#                                                                            #
# This file may be used for bona fide research purposes within the           #
# scientific community so long as proper attribution is given to the journal # 
# article from which it was obtained.                                        #
#                                                                            #
##############################################################################
                                             
data_global
_audit_creation_method     SHELXL-97
_journal_date_recd_electronic     2009-12-14
_journal_date_accepted     2009-12-18
_journal_name_full     'Acta Crystallographica, Section E'
_journal_year     2010
_journal_volume     66
_journal_issue      2
_journal_page_first     m240
_journal_page_last     m240
_journal_paper_category     QM
_journal_coeditor_code     LH2972
_publ_contact_author_name     'Dr. Le-Qing Fan'
_publ_contact_author_address
;
  Institute of Materials Physical Chemistry
 and The Key Laboratory for Functional Materials of Fujian Higher Education,
  Huaqiao University,
  Quanzhou, Fujian 362021,
  P. R. China
;
_publ_contact_author_email     'lqfan@hqu.edu.cn'
_publ_contact_author_fax     '86-595-22691569'
_publ_contact_author_phone     '86-595-22690582'
_publ_section_title
;
Poly[diaquatris(\m~4~-isophthalato)dilanthanum(III)]
;
loop_
    _publ_author_name
    _publ_author_address
    'Fan, Le-Qing'
;
Institute of Materials Physical Chemistry and
The Key Laboratory for Functional Materials of Fujian Higher Education
Huaqiao University
Quanzhou
Fujian 362021
People's Republic of China
;
    'Wu, Ji-Huai'
;
Institute of Materials Physical Chemistry and
The Key Laboratory for Functional Materials of Fujian Higher Education
Huaqiao University
Quanzhou
Fujian 362021
People's Republic of China
;
data_I
_audit_creation_method     SHELXL-97
_chemical_name_systematic
;
Poly[diaquatris(\m~4~-isophthalato)dilanthanum(III)]
;
_chemical_name_common     ?
_chemical_formula_moiety     'C24 H16 La2 O14'
_chemical_formula_sum     'C24 H16 La2 O14'
_chemical_formula_iupac     '[La2 (C8 H4 O4)3 (H2 O)2]'
_chemical_formula_weight     806.19
_chemical_melting_point     ?
_symmetry_cell_setting     Monoclinic
_symmetry_space_group_name_H-M     'P 21/n'
_symmetry_space_group_name_Hall     '-P 2yn'
loop_
    _symmetry_equiv_pos_as_xyz
    'x, y, z'
    '-x+1/2, y+1/2, -z+1/2'
    '-x, -y, -z'
    'x-1/2, -y-1/2, z-1/2'
_cell_length_a     13.3956(12)
_cell_length_b     14.4877(8)
_cell_length_c     13.5754(11)
_cell_angle_alpha     90.00
_cell_angle_beta     103.998(5)
_cell_angle_gamma     90.00
_cell_volume     2556.4(3)
_cell_formula_units_Z     4
_cell_measurement_reflns_used     6025
_cell_measurement_theta_min     3.0929
_cell_measurement_theta_max     27.4797
_cell_measurement_temperature     293(2)
_exptl_crystal_description     'Prism'
_exptl_crystal_colour     'Colorless'
_exptl_crystal_size_max     0.2000
_exptl_crystal_size_mid     0.1500
_exptl_crystal_size_min     0.1000
_exptl_crystal_density_diffrn     2.095
_exptl_crystal_density_meas     ?
_exptl_crystal_density_method     'not measured'
_exptl_crystal_F_000     1544
_exptl_absorpt_coefficient_mu     3.371
_exptl_absorpt_correction_type     Multi-scan
_exptl_absorpt_process_details     '(CrystalClear; Rigaku, 2007)'
_exptl_absorpt_correction_T_min     0.7168
_exptl_absorpt_correction_T_max     1.0000
_exptl_special_details
;
;
_diffrn_ambient_temperature     293(2)
_diffrn_radiation_type     MoK\a
_diffrn_radiation_wavelength     0.71073
_diffrn_radiation_source     'fine-focus sealed tube'
_diffrn_radiation_monochromator     graphite
_diffrn_measurement_device_type     'Rigaku Mercury diffractometer'
_diffrn_measurement_method     '\w scans'
_diffrn_detector_area_resol_mean     ?
_diffrn_reflns_number     19411
_diffrn_reflns_av_R_equivalents     0.0418
_diffrn_reflns_av_sigmaI/netI     0.0444
_diffrn_reflns_theta_min     2.09
_diffrn_reflns_theta_max     27.50
_diffrn_reflns_theta_full     27.50
_diffrn_measured_fraction_theta_max     0.992
_diffrn_measured_fraction_theta_full     0.992
_diffrn_reflns_limit_h_min     -17
_diffrn_reflns_limit_h_max     16
_diffrn_reflns_limit_k_min     -18
_diffrn_reflns_limit_k_max     18
_diffrn_reflns_limit_l_min     -17
_diffrn_reflns_limit_l_max     17
_diffrn_standards_number     0
_diffrn_standards_interval_count     0
_diffrn_standards_interval_time     0
_diffrn_standards_decay_%     0
_refine_special_details
;
 Refinement of F^2^ against ALL reflections.  The weighted R-factor wR and
 goodness of fit S are based on F^2^, conventional R-factors R are based
 on F, with F set to zero for negative F^2^. The threshold expression of
 F^2^ > 2sigma(F^2^) is used only for calculating R-factors(gt) etc. and is
 not relevant to the choice of reflections for refinement.  R-factors based
 on F^2^ are statistically about twice as large as those based on F, and R-
 factors based on ALL data will be even larger.
;
_reflns_number_total     5841
_reflns_number_gt     5111
_reflns_threshold_expression     I>2\s(I)
_refine_ls_structure_factor_coef     Fsqd
_refine_ls_matrix_type     full
_refine_ls_R_factor_all     0.0553
_refine_ls_R_factor_gt     0.0476
_refine_ls_wR_factor_gt     0.1291
_refine_ls_wR_factor_ref     0.1393
_refine_ls_goodness_of_fit_ref     1.077
_refine_ls_restrained_S_all     1.094
_refine_ls_number_reflns     5841
_refine_ls_number_parameters     361
_refine_ls_number_restraints     18
_refine_ls_hydrogen_treatment     constr
_refine_ls_weighting_scheme     calc
_refine_ls_weighting_details
         'calc w=1/[\s^2^(Fo^2^)+(0.0811P)^2^+4.3612P] where P=(Fo^2^+2Fc^2^)/3'
_atom_sites_solution_hydrogens     geom
_atom_sites_solution_primary     direct
_atom_sites_solution_secondary     difmap
_refine_ls_shift/su_max     0.001
_refine_ls_shift/su_mean     0.000
_refine_diff_density_max     2.720
_refine_diff_density_min     -1.328
_refine_ls_extinction_method     none
_refine_ls_extinction_coef     ?
loop_
    _atom_type_symbol
    _atom_type_description
    _atom_type_scat_dispersion_real
    _atom_type_scat_dispersion_imag
    _atom_type_scat_source
    'C' 'C' 0.0033 0.0016
                         'International Tables Vol C Tables 4.2.6.8 and 6.1.1.4'
    'H' 'H' 0.0000 0.0000
                         'International Tables Vol C Tables 4.2.6.8 and 6.1.1.4'
    'O' 'O' 0.0106 0.0060
                         'International Tables Vol C Tables 4.2.6.8 and 6.1.1.4'
    'La' 'La' -0.2871 2.4523
                         'International Tables Vol C Tables 4.2.6.8 and 6.1.1.4'
_computing_data_collection     'CrystalClear (Rigaku, 2007)'
_computing_cell_refinement     'CrystalClear (Rigaku, 2007)'
_computing_data_reduction     'CrystalClear (Rigaku, 2007)'
_computing_structure_solution     'SHELXS97 (Sheldrick, 2008)'
_computing_structure_refinement     'SHELXL97 (Sheldrick, 2008)'
_computing_molecular_graphics     'DIAMOND (Brandenburg, 2004)'
_computing_publication_material     'SHELXTL (Sheldrick, 2008)'
loop_
    _atom_site_type_symbol
    _atom_site_label
    _atom_site_fract_x
    _atom_site_fract_y
    _atom_site_fract_z
    _atom_site_U_iso_or_equiv
    _atom_site_adp_type
    _atom_site_calc_flag
    _atom_site_refinement_flags
    _atom_site_occupancy
    _atom_site_disorder_assembly
    _atom_site_disorder_group
    La La1 0.84385(2) 0.31714(2) 0.38814(2) 0.02027(12) Uani d . 1 . .
    La La2 0.61501(2) 0.06678(2) 0.32769(2) 0.02238(12) Uani d . 1 . .
    O O1 0.6774(3) 0.2657(3) 0.2958(3) 0.0358(10) Uani d . 1 . .
    O O2 0.5239(4) 0.2049(3) 0.2615(4) 0.0375(11) Uani d . 1 . .
    O O3 0.7107(4) 0.5678(4) 0.1326(5) 0.0545(15) Uani d . 1 . .
    O O4 0.5900(4) 0.6718(3) 0.1260(5) 0.0510(14) Uani d . 1 . .
    O O5 0.7672(4) 0.2617(4) 0.5144(4) 0.0463(13) Uani d . 1 . .
    O O6 0.6532(4) 0.1469(4) 0.4850(4) 0.0463(13) Uani d . 1 . .
    O O7 0.5312(4) 0.0136(3) 0.7733(4) 0.0383(11) Uani d . 1 . .
    O O8 0.5033(4) 0.1180(3) 0.8868(3) 0.0392(11) Uani d . 1 . .
    O O9 0.8372(4) 0.3771(3) 0.2105(3) 0.0359(10) Uani d . 1 . .
    O O10 0.8799(4) 0.4248(3) 0.0703(4) 0.0395(11) Uani d . 1 . .
    O O11 0.6533(4) 0.0748(3) 0.1637(4) 0.0437(12) Uani d . 1 . .
    O O12 0.7235(4) -0.0402(3) 0.0943(4) 0.0482(13) Uani d . 1 . .
    O O13 0.9519(5) 0.3449(5) 0.5562(4) 0.071(2) Uani d . 1 . .
    H H13B 1.0027 0.3819 0.5703 0.085 Uiso d R 1 . .
    H H13A 0.9312 0.3119 0.5991 0.085 Uiso d R 1 . .
    O O14 0.4569(4) 0.0722(3) 0.3964(4) 0.0454(13) Uani d . 1 . .
    H H14A 0.4165 0.0455 0.3466 0.054 Uiso d R 1 . .
    H H14B 0.4465 0.0688 0.4557 0.054 Uiso d R 1 . .
    C C1 0.5822(5) 0.2719(5) 0.2627(5) 0.0319(13) Uani d . 1 . .
    C C2 0.6223(5) 0.5905(5) 0.1368(5) 0.0381(15) Uani d . 1 . .
    C C3 0.7040(5) 0.2086(5) 0.5416(5) 0.0373(15) Uani d . 1 . .
    C C4 0.5455(5) 0.0912(5) 0.8170(5) 0.0318(13) Uani d . 1 . .
    C C5 0.8589(4) 0.3606(4) 0.1257(4) 0.0265(12) Uani d . 1 . .
    C C6 0.7158(6) 0.0436(5) 0.1157(5) 0.0366(15) Uani d . 1 . .
    C C7 0.5369(5) 0.3625(5) 0.2226(6) 0.0409(16) Uani d . 1 . .
    C C8 0.5967(5) 0.4312(4) 0.1954(6) 0.0365(15) Uani d . 1 . .
    H H8A 0.6664 0.4201 0.2018 0.044 Uiso calc R 1 . .
    C C9 0.5563(6) 0.5166(5) 0.1589(7) 0.0497(19) Uani d . 1 . .
    C C10 0.4527(8) 0.5310(7) 0.1490(10) 0.082(3) Uani d U 1 . .
    H H10A 0.4231 0.5864 0.1219 0.099 Uiso calc R 1 . .
    C C11 0.3917(9) 0.4641(9) 0.1789(11) 0.098(4) Uani d U 1 . .
    H H11A 0.3229 0.4759 0.1765 0.118 Uiso calc R 1 . .
    C C12 0.4353(7) 0.3788(6) 0.2126(9) 0.072(3) Uani d U 1 . .
    H H12A 0.3939 0.3324 0.2285 0.086 Uiso calc R 1 . .
    C C13 0.6907(5) 0.2169(5) 0.6486(5) 0.0353(14) Uani d . 1 . .
    C C14 0.6329(5) 0.1517(5) 0.6845(5) 0.0339(14) Uani d . 1 . .
    H H14C 0.6048 0.1024 0.6431 0.041 Uiso calc R 1 . .
    C C15 0.6156(5) 0.1586(5) 0.7833(5) 0.0320(13) Uani d . 1 . .
    C C16 0.6589(6) 0.2315(6) 0.8462(5) 0.0457(18) Uani d . 1 . .
    H H16A 0.6474 0.2371 0.9108 0.055 Uiso calc R 1 . .
    C C17 0.7189(6) 0.2949(6) 0.8120(6) 0.0466(19) Uani d . 1 . .
    H H17A 0.7495 0.3426 0.8546 0.056 Uiso calc R 1 . .
    C C18 0.7350(6) 0.2888(5) 0.7121(6) 0.0428(16) Uani d . 1 . .
    H H18A 0.7751 0.3327 0.6896 0.051 Uiso calc R 1 . .
    C C19 0.8584(5) 0.2627(4) 0.0888(5) 0.0320(13) Uani d . 1 . .
    C C20 0.7905(5) 0.2005(4) 0.1165(5) 0.0337(14) Uani d . 1 . .
    H H20A 0.7471 0.2201 0.1564 0.040 Uiso calc R 1 . .
    C C21 0.7878(5) 0.1090(5) 0.0845(6) 0.0399(16) Uani d . 1 . .
    C C22 0.8536(7) 0.0792(5) 0.0250(7) 0.056(2) Uani d . 1 . .
    H H22A 0.8520 0.0182 0.0033 0.067 Uiso calc R 1 . .
    C C23 0.9201(7) 0.1409(5) -0.0010(7) 0.059(2) Uani d . 1 . .
    H H23A 0.9649 0.1210 -0.0393 0.071 Uiso calc R 1 . .
    C C24 0.9221(6) 0.2322(5) 0.0284(6) 0.0427(17) Uani d . 1 . .
    H H24A 0.9662 0.2734 0.0078 0.051 Uiso calc R 1 . .
loop_
    _atom_site_aniso_label
    _atom_site_aniso_U_11
    _atom_site_aniso_U_22
    _atom_site_aniso_U_33
    _atom_site_aniso_U_12
    _atom_site_aniso_U_13
    _atom_site_aniso_U_23
    La1 0.02440(19) 0.01671(19) 0.02177(19) 0.00019(11) 0.00959(13) 0.00025(11)
    La2 0.0265(2) 0.0186(2) 0.02394(19) -0.00009(12) 0.00989(14) 0.00050(11)
    O1 0.033(2) 0.039(3) 0.034(2) 0.000(2) 0.0058(19) 0.001(2)
    O2 0.039(3) 0.024(2) 0.049(3) -0.003(2) 0.009(2) 0.008(2)
    O3 0.035(3) 0.046(3) 0.083(4) -0.002(2) 0.015(3) 0.017(3)
    O4 0.047(3) 0.027(3) 0.079(4) -0.002(2) 0.016(3) 0.008(2)
    O5 0.051(3) 0.058(3) 0.035(3) -0.018(3) 0.021(2) 0.001(2)
    O6 0.047(3) 0.058(3) 0.036(3) -0.018(3) 0.014(2) -0.009(2)
    O7 0.038(3) 0.039(3) 0.041(3) -0.005(2) 0.015(2) -0.002(2)
    O8 0.041(3) 0.048(3) 0.031(2) -0.001(2) 0.0141(19) -0.003(2)
    O9 0.040(2) 0.039(3) 0.031(2) -0.007(2) 0.0132(19) -0.0029(19)
    O10 0.056(3) 0.029(2) 0.036(3) -0.008(2) 0.017(2) 0.0010(19)
    O11 0.057(3) 0.040(3) 0.043(3) -0.011(2) 0.027(2) -0.003(2)
    O12 0.060(3) 0.030(3) 0.061(3) -0.002(2) 0.027(3) -0.003(2)
    O13 0.068(4) 0.105(5) 0.035(3) -0.049(4) 0.006(3) 0.004(3)
    O14 0.046(3) 0.058(3) 0.039(3) -0.007(2) 0.024(2) -0.013(2)
    C1 0.038(3) 0.031(3) 0.027(3) -0.005(3) 0.008(2) 0.001(2)
    C2 0.034(4) 0.032(4) 0.047(4) 0.001(3) 0.008(3) 0.008(3)
    C3 0.035(3) 0.043(4) 0.036(3) -0.007(3) 0.013(3) -0.004(3)
    C4 0.025(3) 0.039(4) 0.030(3) 0.002(3) 0.004(2) 0.000(3)
    C5 0.025(3) 0.024(3) 0.031(3) 0.000(2) 0.008(2) 0.004(2)
    C6 0.049(4) 0.031(3) 0.034(3) -0.003(3) 0.016(3) 0.000(3)
    C7 0.033(3) 0.029(4) 0.057(4) -0.004(3) 0.005(3) 0.006(3)
    C8 0.032(3) 0.033(4) 0.046(4) -0.001(3) 0.012(3) 0.005(3)
    C9 0.034(4) 0.035(4) 0.077(6) 0.003(3) 0.009(4) 0.011(4)
    C10 0.055(5) 0.046(5) 0.149(8) 0.009(4) 0.029(5) 0.036(5)
    C11 0.060(6) 0.079(6) 0.160(9) 0.010(5) 0.034(6) 0.044(6)
    C12 0.051(5) 0.041(4) 0.127(7) -0.003(4) 0.029(5) 0.023(5)
    C13 0.037(3) 0.041(4) 0.032(3) -0.007(3) 0.017(3) -0.006(3)
    C14 0.033(3) 0.040(4) 0.032(3) -0.004(3) 0.012(2) -0.003(3)
    C15 0.031(3) 0.039(4) 0.028(3) -0.002(3) 0.011(2) -0.001(3)
    C16 0.052(4) 0.057(5) 0.029(3) -0.017(4) 0.012(3) -0.011(3)
    C17 0.046(4) 0.055(5) 0.045(4) -0.026(4) 0.023(3) -0.022(4)
    C18 0.046(4) 0.042(4) 0.045(4) -0.008(3) 0.019(3) -0.004(3)
    C19 0.036(3) 0.027(3) 0.034(3) 0.000(3) 0.011(3) -0.001(3)
    C20 0.044(4) 0.026(3) 0.034(3) -0.006(3) 0.017(3) 0.002(3)
    C21 0.043(4) 0.033(4) 0.050(4) -0.008(3) 0.022(3) -0.004(3)
    C22 0.073(6) 0.032(4) 0.078(6) -0.013(4) 0.049(5) -0.005(4)
    C23 0.081(6) 0.034(4) 0.083(6) -0.006(4) 0.061(5) -0.012(4)
    C24 0.044(4) 0.036(4) 0.055(4) -0.004(3) 0.027(3) -0.002(3)
_geom_special_details
;
 All esds (except the esd in the dihedral angle between two l.s. planes)
 are estimated using the full covariance matrix.  The cell esds are taken
 into account individually in the estimation of esds in distances, angles
 and torsion angles; correlations between esds in cell parameters are only
 used when they are defined by crystal symmetry.  An approximate (isotropic)
 treatment of cell esds is used for estimating esds involving l.s. planes.
;
loop_
    _geom_bond_atom_site_label_1
    _geom_bond_atom_site_label_2
    _geom_bond_site_symmetry_2
    _geom_bond_distance
    _geom_bond_publ_flag
    La1 O12 2_655 2.291(5) ?
    La1 O4 2_645 2.310(5) ?
    La1 O8 4_665 2.338(5) ?
    La1 O5 . 2.343(5) ?
    La1 O1 . 2.396(4) ?
    La1 O13 . 2.422(5) ?
    La1 O9 . 2.545(4) ?
    La2 O3 2_645 2.266(5) ?
    La2 O6 . 2.376(5) ?
    La2 O2 . 2.402(4) ?
    La2 O7 3_656 2.403(5) ?
    La2 O11 . 2.405(5) ?
    La2 O10 2_645 2.471(5) ?
    La2 O14 . 2.514(5) ?
    La2 O9 2_645 2.897(5) ?
    O1 C1 . 1.250(8) ?
    O2 C1 . 1.243(8) ?
    O3 C2 . 1.244(9) ?
    O3 La2 2_655 2.266(5) ?
    O4 C2 . 1.251(8) ?
    O4 La1 2_655 2.310(5) ?
    O5 C3 . 1.263(8) ?
    O6 C3 . 1.264(8) ?
    O7 C4 . 1.265(8) ?
    O7 La2 3_656 2.403(5) ?
    O8 C4 . 1.276(8) ?
    O8 La1 4_566 2.338(5) ?
    O9 C5 . 1.276(7) ?
    O9 La2 2_655 2.897(5) ?
    O10 C5 . 1.269(7) ?
    O10 La2 2_655 2.471(5) ?
    O11 C6 . 1.262(8) ?
    O12 C6 . 1.258(8) ?
    O12 La1 2_645 2.291(5) ?
    O13 H13B . 0.8500 ?
    O13 H13A . 0.8501 ?
    O14 H14A . 0.8500 ?
    O14 H14B . 0.8501 ?
    C1 C7 . 1.492(9) ?
    C2 C9 . 1.465(10) ?
    C3 C13 . 1.510(9) ?
    C4 C15 . 1.500(9) ?
    C5 C19 . 1.504(9) ?
    C5 La2 2_655 3.056(6) ?
    C6 C21 . 1.486(10) ?
    C7 C12 . 1.356(11) ?
    C7 C8 . 1.383(9) ?
    C8 C9 . 1.392(10) ?
    C8 H8A . 0.9300 ?
    C9 C10 . 1.377(12) ?
    C10 C11 . 1.391(14) ?
    C10 H10A . 0.9300 ?
    C11 C12 . 1.395(14) ?
    C11 H11A . 0.9300 ?
    C12 H12A . 0.9300 ?
    C13 C14 . 1.382(9) ?
    C13 C18 . 1.391(10) ?
    C14 C15 . 1.418(9) ?
    C14 H14C . 0.9300 ?
    C15 C16 . 1.394(10) ?
    C16 C17 . 1.373(10) ?
    C16 H16A . 0.9300 ?
    C17 C18 . 1.426(10) ?
    C17 H17A . 0.9300 ?
    C18 H18A . 0.9300 ?
    C19 C24 . 1.391(9) ?
    C19 C20 . 1.395(9) ?
    C20 C21 . 1.393(9) ?
    C20 H20A . 0.9300 ?
    C21 C22 . 1.400(10) ?
    C22 C23 . 1.367(10) ?
    C22 H22A . 0.9300 ?
    C23 C24 . 1.379(11) ?
    C23 H23A . 0.9300 ?
    C24 H24A . 0.9300 ?
loop_
    _geom_angle_atom_site_label_1
    _geom_angle_atom_site_label_2
    _geom_angle_atom_site_label_3
    _geom_angle_site_symmetry_1
    _geom_angle_site_symmetry_3
    _geom_angle
    _geom_angle_publ_flag
    O12 La1 O4 2_655 2_645 178.4(2) ?
    O12 La1 O8 2_655 4_665 91.26(18) ?
    O4 La1 O8 2_645 4_665 89.77(18) ?
    O12 La1 O5 2_655 . 88.85(19) ?
    O4 La1 O5 2_645 . 89.6(2) ?
    O8 La1 O5 4_665 . 134.94(17) ?
    O12 La1 O1 2_655 . 89.71(19) ?
    O4 La1 O1 2_645 . 90.01(18) ?
    O8 La1 O1 4_665 . 148.99(15) ?
    O5 La1 O1 . . 76.07(17) ?
    O12 La1 O13 2_655 . 85.0(2) ?
    O4 La1 O13 2_645 . 94.3(2) ?
    O8 La1 O13 4_665 . 66.51(17) ?
    O5 La1 O13 . . 68.62(19) ?
    O1 La1 O13 . . 144.36(18) ?
    O12 La1 O9 2_655 . 82.32(17) ?
    O4 La1 O9 2_645 . 99.13(19) ?
    O8 La1 O9 4_665 . 71.23(15) ?
    O5 La1 O9 . . 152.80(17) ?
    O1 La1 O9 . . 78.20(15) ?
    O13 La1 O9 . . 135.42(17) ?
    O3 La2 O6 2_645 . 78.3(2) ?
    O3 La2 O2 2_645 . 119.00(18) ?
    O6 La2 O2 . . 84.73(19) ?
    O3 La2 O7 2_645 3_656 142.19(18) ?
    O6 La2 O7 . 3_656 135.92(17) ?
    O2 La2 O7 . 3_656 85.41(16) ?
    O3 La2 O11 2_645 . 77.4(2) ?
    O6 La2 O11 . . 139.53(17) ?
    O2 La2 O11 . . 79.43(17) ?
    O7 La2 O11 3_656 . 79.77(17) ?
    O3 La2 O10 2_645 2_645 89.1(2) ?
    O6 La2 O10 . 2_645 86.12(17) ?
    O2 La2 O10 . 2_645 147.73(16) ?
    O7 La2 O10 3_656 2_645 79.90(17) ?
    O11 La2 O10 . 2_645 125.15(16) ?
    O3 La2 O14 2_645 . 145.5(2) ?
    O6 La2 O14 . . 70.65(17) ?
    O2 La2 O14 . . 73.46(17) ?
    O7 La2 O14 3_656 . 65.34(16) ?
    O11 La2 O14 . . 136.85(18) ?
    O10 La2 O14 2_645 . 74.30(17) ?
    O3 La2 O9 2_645 2_645 77.81(16) ?
    O6 La2 O9 . 2_645 128.00(17) ?
    O2 La2 O9 . 2_645 146.91(15) ?
    O7 La2 O9 3_656 2_645 67.88(15) ?
    O11 La2 O9 . 2_645 76.96(15) ?
    O10 La2 O9 2_645 2_645 48.19(14) ?
    O14 La2 O9 . 2_645 109.79(15) ?
    C1 O1 La1 . . 154.9(4) ?
    C1 O2 La2 . . 112.7(4) ?
    C2 O3 La2 . 2_655 158.2(6) ?
    C2 O4 La1 . 2_655 137.7(5) ?
    C3 O5 La1 . . 150.0(5) ?
    C3 O6 La2 . . 149.2(5) ?
    C4 O7 La2 . 3_656 135.1(4) ?
    C4 O8 La1 . 4_566 134.3(4) ?
    C5 O9 La1 . . 145.9(4) ?
    C5 O9 La2 . 2_655 84.7(3) ?
    La1 O9 La2 . 2_655 122.32(17) ?
    C5 O10 La2 . 2_655 105.0(4) ?
    C6 O11 La2 . . 141.0(5) ?
    C6 O12 La1 . 2_645 142.2(5) ?
    La1 O13 H13B . . 125.4 ?
    La1 O13 H13A . . 109.3 ?
    H13B O13 H13A . . 125.2 ?
    La2 O14 H14A . . 96.9 ?
    La2 O14 H14B . . 134.0 ?
    H14A O14 H14B . . 120.6 ?
    O2 C1 O1 . . 122.1(6) ?
    O2 C1 C7 . . 118.9(6) ?
    O1 C1 C7 . . 119.0(6) ?
    O2 C1 La2 . . 45.6(3) ?
    O1 C1 La2 . . 76.5(4) ?
    C7 C1 La2 . . 164.5(5) ?
    O3 C2 O4 . . 123.4(7) ?
    O3 C2 C9 . . 116.3(6) ?
    O4 C2 C9 . . 120.3(7) ?
    O5 C3 O6 . . 123.5(6) ?
    O5 C3 C13 . . 118.4(6) ?
    O6 C3 C13 . . 118.0(6) ?
    O7 C4 O8 . . 125.1(6) ?
    O7 C4 C15 . . 118.1(6) ?
    O8 C4 C15 . . 116.8(6) ?
    O10 C5 O9 . . 121.9(6) ?
    O10 C5 C19 . . 118.6(5) ?
    O9 C5 C19 . . 119.5(5) ?
    O10 C5 La2 . 2_655 51.4(3) ?
    O9 C5 La2 . 2_655 70.7(3) ?
    C19 C5 La2 . 2_655 169.2(4) ?
    O12 C6 O11 . . 124.5(6) ?
    O12 C6 C21 . . 117.0(6) ?
    O11 C6 C21 . . 118.5(6) ?
    C12 C7 C8 . . 118.7(7) ?
    C12 C7 C1 . . 120.0(7) ?
    C8 C7 C1 . . 121.4(6) ?
    C7 C8 C9 . . 122.3(7) ?
    C7 C8 H8A . . 118.9 ?
    C9 C8 H8A . . 118.9 ?
    C10 C9 C8 . . 117.8(7) ?
    C10 C9 C2 . . 120.8(7) ?
    C8 C9 C2 . . 121.4(7) ?
    C9 C10 C11 . . 121.0(9) ?
    C9 C10 H10A . . 119.5 ?
    C11 C10 H10A . . 119.5 ?
    C10 C11 C12 . . 119.0(10) ?
    C10 C11 H11A . . 120.5 ?
    C12 C11 H11A . . 120.5 ?
    C7 C12 C11 . . 121.2(9) ?
    C7 C12 H12A . . 119.4 ?
    C11 C12 H12A . . 119.4 ?
    C14 C13 C18 . . 119.0(6) ?
    C14 C13 C3 . . 119.4(6) ?
    C18 C13 C3 . . 121.6(6) ?
    C13 C14 C15 . . 121.3(6) ?
    C13 C14 H14C . . 119.4 ?
    C15 C14 H14C . . 119.4 ?
    C16 C15 C14 . . 119.6(6) ?
    C16 C15 C4 . . 120.3(6) ?
    C14 C15 C4 . . 120.0(6) ?
    C17 C16 C15 . . 119.3(7) ?
    C17 C16 H16A . . 120.3 ?
    C15 C16 H16A . . 120.3 ?
    C16 C17 C18 . . 121.1(7) ?
    C16 C17 H17A . . 119.5 ?
    C18 C17 H17A . . 119.5 ?
    C13 C18 C17 . . 119.7(7) ?
    C13 C18 H18A . . 120.1 ?
    C17 C18 H18A . . 120.1 ?
    C24 C19 C20 . . 119.2(6) ?
    C24 C19 C5 . . 122.8(6) ?
    C20 C19 C5 . . 118.1(6) ?
    C21 C20 C19 . . 120.0(6) ?
    C21 C20 H20A . . 120.0 ?
    C19 C20 H20A . . 120.0 ?
    C20 C21 C22 . . 120.1(6) ?
    C20 C21 C6 . . 119.2(6) ?
    C22 C21 C6 . . 120.7(6) ?
    C23 C22 C21 . . 119.1(7) ?
    C23 C22 H22A . . 120.4 ?
    C21 C22 H22A . . 120.4 ?
    C22 C23 C24 . . 121.4(7) ?
    C22 C23 H23A . . 119.3 ?
    C24 C23 H23A . . 119.3 ?
    C23 C24 C19 . . 120.2(7) ?
    C23 C24 H24A . . 119.9 ?
    C19 C24 H24A . . 119.9 ?
loop_
    _geom_hbond_atom_site_label_D
    _geom_hbond_atom_site_label_H
    _geom_hbond_atom_site_label_A
    _geom_hbond_site_symmetry_A
    _geom_hbond_distance_DH
    _geom_hbond_distance_HA
    _geom_hbond_distance_DA
    _geom_hbond_angle_DHA
    O13 H13A O2 4_666 0.85 2.268 2.814(8) 122.19
    O13 H13B O11 4_666 0.85 2.199 2.976(8) 151.85
    O14 H14B O10 4_566 0.85 1.974 2.795(8) 162.09
    O14 H14A O7 3_656 0.85 2.104 2.656(8) 122.2
