# Supplementary material for: Poly[diaqua­tris(μ4-isophthalato)dilanthanum(III)]
Source: Acta Crystallogr Sect E Struct Rep Online. 2010 Jan 30;66(Pt 2):m240. doi: 10.1107/S1600536809054543 (PMC2979801; doi:10.1107/S1600536809054543)
Supplement: Supplementary file 2 [file e-66-0m240-Isup2.hkl]

# 
# h,k,l, Fc-squared, Fo-squared, sigma(Fo-squared) and status flag 
# 
data_I 
_shelx_title ' A in P2(1)/n' 
_shelx_refln_list_code          4 
_shelx_F_calc_maximum      362.88 
_exptl_crystal_F_000      1544.00 
_reflns_d_resolution_high  0.7696 
 
loop_ 
 _symmetry_equiv_pos_as_xyz 
 'x, y, z' 
 '-x+1/2, y+1/2, -z+1/2' 
 '-x, -y, -z' 
 'x-1/2, -y-1/2, z-1/2' 
 
_cell_length_a    13.3956 
_cell_length_b    14.4877 
_cell_length_c    13.5754 
_cell_angle_alpha  90.000 
_cell_angle_beta  103.998 
_cell_angle_gamma  90.000 
 
_shelx_F_squared_multiplier     1.000 
 
loop_ 
 _refln_index_h 
 _refln_index_k 
 _refln_index_l 
 _refln_F_squared_calc 
 _refln_F_squared_meas 
 _refln_F_squared_sigma 
 _refln_observed_status 
   2   0   0     3299.95     3112.21     76.72 o 
   4   0   0   108230.09   104190.16   1014.50 o 
   6   0   0     8158.33     7823.18    211.91 o 
   8   0   0    10592.83     9869.51    323.25 o 
  10   0   0     3223.86     3653.33    521.22 o 
  12   0   0      712.81      615.86     71.27 o 
  14   0   0      182.77      208.02    116.02 o 
  16   0   0     1448.50     1542.48    268.93 o 
   2   1   0    10430.18     9667.68    110.45 o 
   3   1   0    31178.15    31413.13    276.72 o 
   4   1   0     5054.24     5847.62     93.50 o 
   5   1   0     3671.75     4058.47    109.63 o 
   6   1   0       61.04       67.96     17.18 o 
   7   1   0    25368.39    25746.87    310.81 o 
   8   1   0    11136.85    11823.73    237.71 o 
   9   1   0     2599.82     2948.72    105.51 o 
  10   1   0     4816.67     5403.93    301.81 o 
  11   1   0     1150.30     1286.43    174.08 o 
  12   1   0     9846.18    10015.55    402.19 o 
  13   1   0     1104.03     1052.17    113.40 o 
  14   1   0     4780.14     4727.06    447.59 o 
  15   1   0      616.03      547.61    153.84 o 
  16   1   0      471.55      331.06     99.99 o 
   0   2   0     4275.16     3385.77    103.58 o 
   1   2   0     4148.15     2947.44     52.59 o 
   2   2   0    26034.24    22276.99    165.96 o 
   3   2   0    13986.34    12676.28    190.50 o 
   4   2   0      992.93      981.23     46.35 o 
   5   2   0     1023.37     1154.58     57.78 o 
   6   2   0    18961.77    19751.06    318.72 o 
   7   2   0    26466.97    28259.24    537.68 o 
   8   2   0     5820.80     6184.68    156.58 o 
   9   2   0     2063.07     2128.66    115.19 o 
  10   2   0     8943.37    10222.46    343.10 o 
  11   2   0    22603.72    24776.04    538.34 o 
  12   2   0    10330.00    11645.17    398.03 o 
  13   2   0      389.87      216.67     44.59 o 
  14   2   0     2996.94     2829.53    298.59 o 
  15   2   0     4906.78     5378.21    575.55 o 
  16   2   0     2385.09     2640.58    408.03 o 
   1   3   0    13850.06    12206.27    192.97 o 
   2   3   0    16780.92    18707.22    214.37 o 
   3   3   0    30612.82    28279.56    207.85 o 
   4   3   0     3330.58     2895.65     63.26 o 
   5   3   0     5203.77     5317.83    112.29 o 
   6   3   0    30716.89    30950.29    234.79 o 
   7   3   0    28168.31    28122.12    320.03 o 
   8   3   0       50.49       61.22     23.82 o 
   9   3   0    19472.54    21318.21    244.08 o 
  10   3   0     4101.06     4193.31    135.60 o 
  11   3   0      485.51      323.00     67.48 o 
  12   3   0      880.58     1062.86    132.17 o 
  13   3   0     7290.91     8622.02    422.52 o 
  14   3   0      151.45      160.08     40.01 o 
  15   3   0      322.97      187.83    163.04 o 
  16   3   0     1462.51     1487.68    209.45 o 
   0   4   0     3722.02     3759.09    266.42 o 
   1   4   0    84210.20    79708.77    713.89 o 
   2   4   0     5175.66     4257.51     94.53 o 
   3   4   0    12959.67    13149.88    160.78 o 
   4   4   0    10275.24     9372.11    147.30 o 
   5   4   0    50112.75    50589.27    399.25 o 
   6   4   0     1434.29     1326.03    137.22 o 
   7   4   0     1401.11     1269.02     48.87 o 
   8   4   0     1014.74      954.14     85.88 o 
   9   4   0     9752.17    10354.45    294.67 o 
  10   4   0      162.04      126.40     39.54 o 
  11   4   0      182.66      104.48     39.66 o 
  12   4   0       19.78       73.14     37.21 o 
  13   4   0       19.64        9.96     34.18 o 
  14   4   0       17.67       69.33     47.31 o 
  15   4   0       16.99      216.35    115.94 o 
  16   4   0        1.29       39.51     67.90 o 
   1   5   0       32.34       26.02     24.84 o 
   2   5   0    58440.73    53903.77    696.00 o 
   3   5   0     7799.62     7471.85    121.38 o 
   4   5   0      133.47      126.45     16.01 o 
   5   5   0    14234.02    14668.44    283.67 o 
   6   5   0    12490.56    12679.50    216.22 o 
   7   5   0     5019.34     4998.96    328.43 o 
   8   5   0      540.40      639.27     82.60 o 
   9   5   0    11942.40    13279.49    347.05 o 
  10   5   0       44.56       73.12     34.84 o 
  11   5   0      254.45      123.49     56.75 o 
  12   5   0      564.81      515.08     75.06 o 
  13   5   0     6014.14     6728.68    357.01 o 
  14   5   0       64.03      138.41     46.26 o 
  15   5   0      418.13      234.72     82.66 o 
  16   5   0     1031.61      935.00    215.91 o 
   0   6   0     5976.07     4801.85    229.14 o 
   1   6   0      321.02      388.44     99.77 o 
   2   6   0       48.90       15.46     19.79 o 
   3   6   0     3389.34     3364.14    125.68 o 
   4   6   0     2022.11     1979.69    114.67 o 
   5   6   0      394.05      435.79     57.99 o 
   6   6   0    15215.28    16355.05    531.22 o 
   7   6   0     4125.52     4624.86    257.16 o 
   8   6   0     6050.96     6840.25    312.61 o 
   9   6   0      541.64      382.84     98.53 o 
  10   6   0    13453.57    14556.58    374.95 o 
  11   6   0    11535.50    13039.90    491.85 o 
  12   6   0     6360.24     6211.01    293.25 o 
  13   6   0       37.41       67.37     39.13 o 
  14   6   0     2763.41     2607.98    327.12 o 
  15   6   0     2467.22     2119.29    280.89 o 
  16   6   0     3271.00     3150.11    691.41 o 
   1   7   0    18261.20    17615.70    337.13 o 
   2   7   0     9460.09     9056.46    176.14 o 
   3   7   0     3255.64     3515.64    202.05 o 
   4   7   0     8669.88     8353.40    205.60 o 
   5   7   0    11374.18    11773.87    235.85 o 
   6   7   0      446.75      493.03     55.22 o 
   7   7   0     2095.50     2122.98    233.99 o 
   8   7   0    12055.47    12887.77    305.90 o 
   9   7   0     3276.59     2964.13    287.54 o 
  10   7   0     4250.91     4384.80    289.74 o 
  11   7   0      150.93      137.20     40.57 o 
  12   7   0     2620.50     2692.99    267.82 o 
  13   7   0     3896.55     3758.64    263.02 o 
  14   7   0     3854.14     4007.83    314.23 o 
  15   7   0      225.55       48.41     52.33 o 
   0   8   0    75247.81    74462.36   1412.75 o 
   1   8   0     1761.30     1735.71    132.70 o 
   2   8   0     4024.06     3657.22    128.77 o 
   3   8   0       41.31       33.28     26.80 o 
   4   8   0    44567.29    46046.01    740.31 o 
   5   8   0      748.97      792.96     86.54 o 
   6   8   0     1676.74     1739.78     87.55 o 
   7   8   0     1018.17      907.26     91.87 o 
   8   8   0     8615.07     8935.70    410.45 o 
   9   8   0      369.43      241.54     39.61 o 
  10   8   0       26.30       53.13     37.32 o 
  11   8   0       45.00      135.13     37.24 o 
  12   8   0      345.87      289.38     54.72 o 
  13   8   0       67.35      119.67     50.13 o 
  14   8   0      456.75      409.59     95.68 o 
  15   8   0        1.08       12.98     28.09 o 
   1   9   0    15012.26    15336.50    199.33 o 
   2   9   0      455.32      445.70     52.73 o 
   3   9   0    22646.21    23018.45    398.96 o 
   4   9   0     8364.61     8449.36    360.60 o 
   5   9   0     6833.95     6703.14    300.38 o 
   6   9   0      245.17      220.47     37.05 o 
   7   9   0     3683.79     3438.91    368.57 o 
   8   9   0    12980.96    14548.00    345.48 o 
   9   9   0      476.75      261.17     76.39 o 
  10   9   0     2986.80     2716.36    261.89 o 
  11   9   0     1066.66     1013.14     85.79 o 
  12   9   0     2485.20     2344.86    177.18 o 
  13   9   0       52.30       47.68     43.70 o 
  14   9   0     2601.96     2257.03    281.20 o 
   0  10   0      593.82      544.64     66.92 o 
   1  10   0       89.71       64.87     14.77 o 
   2  10   0      229.21      156.46     29.47 o 
   3  10   0     2066.83     1806.13    165.41 o 
   4  10   0     2868.29     2603.59    148.51 o 
   5  10   0      819.76      830.38     82.17 o 
   6  10   0     5143.15     5330.20    295.46 o 
   7  10   0    17888.48    18202.34    535.34 o 
   8  10   0     2231.61     2047.81    192.55 o 
   9  10   0      245.86      187.03     53.53 o 
  10  10   0     1817.90     1851.17    219.20 o 
  11  10   0    11193.44    12862.29    605.99 o 
  12  10   0     1351.90     1301.80    139.21 o 
  13  10   0       80.64      130.69     70.77 o 
  14  10   0      594.23      525.31    125.37 o 
   1  11   0     3779.20     4008.22     79.82 o 
   2  11   0    13803.49    13836.34    252.35 o 
   3  11   0     3224.71     3832.20    451.13 o 
   4  11   0       16.46       19.57     24.78 o 
   5  11   0      176.91      131.24     43.04 o 
   6  11   0    13615.15    14216.62    426.93 o 
   7  11   0     3403.03     3524.66    262.87 o 
   8  11   0     1094.70     1320.67    166.91 o 
   9  11   0     6959.25     7234.48    397.22 o 
  10  11   0     1189.43     1262.88    115.28 o 
  11  11   0       55.00       85.81     58.47 o 
  12  11   0     1002.09      715.36    166.36 o 
  13  11   0     2342.60     1833.48    334.09 o 
   0  12   0     3948.22     4041.89    610.55 o 
   1  12   0    18714.74    19870.51    301.66 o 
   2  12   0       69.56       66.99     27.89 o 
   3  12   0     6307.77     6505.47    292.36 o 
   4  12   0    10015.47    10500.41    399.71 o 
   5  12   0    22631.67    26096.01    582.21 o 
   6  12   0      169.93      179.63     59.35 o 
   7  12   0      945.21     1127.15    342.56 o 
   8  12   0      946.76     1084.92    175.44 o 
   9  12   0     1921.18     2101.04    267.52 o 
  10  12   0      314.74      267.62    114.68 o 
  11  12   0       32.86      151.28     82.91 o 
  12  12   0        3.75       82.51     41.73 o 
  13  12   0       86.23      105.39     61.86 o 
   1  13   0      237.18      106.06     56.12 o 
   2  13   0    19996.90    22907.25    449.98 o 
   3  13   0      473.50      548.15     67.10 o 
   4  13   0     1064.30     1077.12    163.77 o 
   5  13   0     5153.92     5245.04    297.32 o 
   6  13   0     5076.60     5441.25    394.19 o 
   7  13   0      303.19      330.41     93.40 o 
   8  13   0      261.98      344.23     89.35 o 
   9  13   0     6183.43     7040.42    828.46 o 
  10  13   0      474.53      556.07    155.11 o 
  11  13   0      207.77      151.65     70.44 o 
  12  13   0       13.81      146.42     61.78 o 
   0  14   0      742.20      623.79    153.70 o 
   1  14   0       85.56       30.97     37.19 o 
   2  14   0     1996.70     1783.62    133.69 o 
   3  14   0        9.64       45.91     17.17 o 
   4  14   0      768.27      755.03    111.55 o 
   5  14   0      645.59      610.89    106.17 o 
   6  14   0     6970.74     7459.29    550.06 o 
   7  14   0     1563.63     1735.97    356.61 o 
   8  14   0     2930.09     2922.48    380.51 o 
   9  14   0      266.26      347.35    101.10 o 
  10  14   0     5222.97     5181.57    633.90 o 
  11  14   0     1664.35     1513.83    308.32 o 
   1  15   0     4783.71     5037.82    296.01 o 
   2  15   0     7862.59     8978.09    375.96 o 
   3  15   0     1417.29     1215.29    152.97 o 
   4  15   0     3631.28     3648.30    392.43 o 
   5  15   0     5189.97     5676.53    418.79 o 
   6  15   0      300.93      245.83     92.38 o 
   7  15   0      834.54      868.81    202.98 o 
   8  15   0     4125.60     3685.87    541.19 o 
   9  15   0     2128.93     1908.58    294.86 o 
  10  15   0      299.01      164.15     63.84 o 
   0  16   0    15966.63    17996.82   1260.36 o 
   1  16   0     3169.28     2553.96    313.14 o 
   2  16   0      209.29      153.10     48.81 o 
   3  16   0      644.77      428.93    126.54 o 
   4  16   0    10684.75    11068.09   1161.37 o 
   5  16   0     1995.40     1691.62    470.67 o 
   6  16   0     1574.12     1564.53    251.19 o 
   7  16   0       28.36      182.56     81.87 o 
   8  16   0     1723.69     2178.12    333.61 o 
   1  17   0     3064.32     2789.08    567.22 o 
   2  17   0       12.53      116.49     58.15 o 
   4  17   0     2050.49     1869.81    198.44 o 
   5  17   0      448.27      228.43    106.30 o 
   6  17   0      493.47      387.61    114.19 o 
   7  17   0     3056.59     2778.39    392.22 o 
   0  18   0       50.43      -17.90     68.45 o 
   1  18   0      515.28      306.19     98.60 o 
   2  18   0       24.89       73.63     66.88 o 
   3  18   0      855.50      480.56    193.26 o 
   4  18   0        0.81      116.65     61.54 o 
 -17   0   1     4404.74     4697.14    723.43 o 
 -15   0   1      958.05      707.26    217.44 o 
 -13   0   1    12990.68    14851.90    796.91 o 
 -11   0   1        3.94       45.82     23.56 o 
  -9   0   1     3191.56     3399.16    299.08 o 
  -7   0   1     1208.85     1104.26    138.40 o 
  -5   0   1    14865.03    14285.71    371.14 o 
  -3   0   1    27311.74    23777.66    279.29 o 
   1   0   1    95113.27    87570.09    916.13 o 
   3   0   1    24142.26    24656.01    297.90 o 
   7   0   1     8052.82     8185.19    282.75 o 
   9   0   1    20085.28    22065.74    382.22 o 
  11   0   1      751.80      677.59     91.69 o 
  13   0   1     4991.86     5195.60    852.80 o 
  15   0   1      861.43      912.46    187.30 o 
 -17   1   1        1.85      189.62     92.39 o 
 -16   1   1     3834.61     4532.35    520.47 o 
 -15   1   1      654.62      490.85    108.40 o 
 -14   1   1      855.75     1134.08    189.50 o 
 -13   1   1     3665.17     3820.63    271.16 o 
 -12   1   1     5037.46     5173.27    293.26 o 
 -11   1   1      419.72      367.34     54.87 o 
 -10   1   1       64.39       93.47     25.13 o 
  -9   1   1    11895.98    12814.31    409.87 o 
  -8   1   1     3778.36     3844.71    103.41 o 
  -7   1   1     1104.40     1136.07    104.54 o 
  -6   1   1     8923.11     8298.86    148.68 o 
  -5   1   1    36998.43    36392.92    440.24 o 
  -4   1   1     1362.94     1298.68     50.09 o 
  -3   1   1    35839.26    32938.97    235.94 o 
  -2   1   1    14904.49    16037.18    162.93 o 
  -1   1   1    17065.21    16068.53    229.02 o 
   0   1   1     2526.61      679.88    125.91 o 
   1   1   1    33209.39    31114.22    233.99 o 
   2   1   1    64661.96    60190.26    408.21 o 
   3   1   1    29875.19    24093.31    211.76 o 
   4   1   1    27395.48    23723.17    231.72 o 
   5   1   1      675.35      791.29     66.92 o 
   6   1   1    56911.96    57129.14    457.05 o 
   7   1   1     6951.92     7315.81    148.63 o 
   8   1   1      900.03      819.17     95.17 o 
   9   1   1      616.95      605.03     66.50 o 
  10   1   1     8433.22     9230.07    319.64 o 
  11   1   1     4207.98     3911.35    230.33 o 
  12   1   1     1227.49     1226.72    122.99 o 
  13   1   1     7242.62     8660.45    633.48 o 
  14   1   1     1501.03     1840.98    217.16 o 
  15   1   1      103.83       31.98     68.76 o 
  16   1   1        1.27       92.29     71.73 o 
 -16   2   1      728.30      467.93    147.83 o 
 -15   2   1      687.82      372.60     98.08 o 
 -14   2   1      205.09      135.27     52.86 o 
 -13   2   1     1303.53     1234.38    149.11 o 
 -12   2   1     9242.40    10611.67    366.54 o 
 -11   2   1    10946.35    11862.29    394.19 o 
 -10   2   1     8472.63     7990.11    258.96 o 
  -9   2   1       33.63       44.54     16.12 o 
  -8   2   1    11811.57    12655.70    481.18 o 
  -7   2   1    64460.94    66474.40    525.59 o 
  -6   2   1    34115.09    33795.14    290.82 o 
  -5   2   1     3091.58     2977.14     80.62 o 
  -4   2   1     4708.54     4783.88    105.86 o 
  -3   2   1     3859.74     5422.65    101.50 o 
  -2   2   1    30251.86    30515.19    184.10 o 
  -1   2   1      182.47       46.43      5.25 o 
   0   2   1      443.00      259.78     20.36 o 
   1   2   1    15896.61    15246.34    228.44 o 
   2   2   1    29091.46    26223.40    170.74 o 
   3   2   1    10353.56     8668.15    149.17 o 
   4   2   1     6301.38     5276.89    108.53 o 
   5   2   1     4047.35     3528.86     76.50 o 
   6   2   1     5647.79     5271.04    107.61 o 
   7   2   1     2741.97     2486.24    118.58 o 
   8   2   1      163.56      162.84     34.62 o 
   9   2   1     1248.27     1083.57    120.87 o 
  10   2   1     7768.83     8001.18    291.81 o 
  11   2   1     5428.49     5644.52    337.41 o 
  12   2   1     2499.72     2598.98    199.52 o 
  13   2   1       18.22       19.16     40.68 o 
  14   2   1     3392.08     3936.07    418.35 o 
  15   2   1     5892.06     6324.28    627.04 o 
  16   2   1     2088.05     2105.62    248.72 o 
 -16   3   1      233.07      104.57     63.11 o 
 -15   3   1     2291.17     2247.04    476.17 o 
 -14   3   1     4127.22     3910.51    499.24 o 
 -13   3   1     2193.12     2143.15    187.76 o 
 -12   3   1      679.02      707.10    109.69 o 
 -11   3   1     1720.60     1832.51    222.56 o 
 -10   3   1    10931.46    11510.09    218.54 o 
  -9   3   1     2872.30     2957.52     92.40 o 
  -8   3   1    17009.21    17679.15    277.21 o 
  -7   3   1     1796.00     1726.74     57.68 o 
  -6   3   1     8324.89     8227.13    164.96 o 
  -5   3   1    22799.93    23164.19    220.82 o 
  -4   3   1    22065.26    22766.84    302.74 o 
  -3   3   1     7971.15     7474.04    142.67 o 
  -2   3   1     1404.69     1156.79     30.73 o 
  -1   3   1     6558.75     7520.27    125.77 o 
   0   3   1    32303.51    29121.24    303.44 o 
   1   3   1    20389.23    18806.68    253.95 o 
   2   3   1      112.21       52.65     15.25 o 
   3   3   1    35122.95    34300.57    285.94 o 
   4   3   1       19.47       45.86     41.93 o 
   5   3   1    14982.83    15111.80    295.45 o 
   6   3   1     2225.22     2384.50    127.12 o 
   7   3   1    16842.88    17104.88    194.97 o 
   8   3   1    13200.71    13632.27    223.00 o 
   9   3   1     6111.91     6282.27    226.26 o 
  10   3   1      212.81       74.92     42.61 o 
  11   3   1     4167.89     4233.95    539.90 o 
  12   3   1     7627.08     7533.66    649.32 o 
  13   3   1     1005.92     1157.56    160.26 o 
  14   3   1     2240.91     2398.71    230.95 o 
  15   3   1      181.91       69.05     79.36 o 
  16   3   1     1549.64     1297.94    220.10 o 
 -16   4   1      540.91      405.09    128.58 o 
 -15   4   1       69.76      100.96     69.01 o 
 -14   4   1     5275.68     4735.22    400.31 o 
 -13   4   1       99.98       50.28     51.06 o 
 -12   4   1     2356.37     2202.79    306.02 o 
 -11   4   1      677.37      700.74     73.72 o 
 -10   4   1      857.80      898.64     61.34 o 
  -9   4   1      121.97       69.43     34.40 o 
  -8   4   1     2187.35     1837.19    112.62 o 
  -7   4   1      162.75      168.05     32.74 o 
  -6   4   1      384.38      463.10     43.33 o 
  -5   4   1     1699.24     1758.10     80.65 o 
  -4   4   1    23651.95    22109.35    125.83 o 
  -3   4   1     1479.43     1264.94     57.22 o 
  -2   4   1    25147.19    22790.59    258.25 o 
  -1   4   1     3407.74     2853.77     88.59 o 
   0   4   1    83004.80    77618.06    687.23 o 
   1   4   1     1542.23     1217.73    111.33 o 
   2   4   1     2757.77     2224.59     77.07 o 
   3   4   1     2047.70     1691.14     54.90 o 
   4   4   1   131680.05   126470.91   1312.10 o 
   5   4   1     2298.17     2356.40    190.10 o 
   6   4   1    14661.83    14662.16    427.04 o 
   7   4   1       84.72      104.91     37.84 o 
   8   4   1    35800.89    38641.63    757.65 o 
   9   4   1     1318.51     1254.34    121.92 o 
  10   4   1     4415.55     4619.31    236.18 o 
  11   4   1      119.56      172.17     43.38 o 
  12   4   1     7384.40     7700.94    432.87 o 
  13   4   1       25.37       83.70     38.60 o 
  14   4   1      969.77      746.75    161.84 o 
  15   4   1        0.39       71.95     56.46 o 
  16   4   1      265.25      190.20     73.63 o 
 -16   5   1      167.83      146.59     73.11 o 
 -15   5   1     3577.37     3525.48    289.06 o 
 -14   5   1     2287.64     2025.57    157.35 o 
 -13   5   1      677.00      615.29     92.86 o 
 -12   5   1     1108.17     1096.74    144.79 o 
 -11   5   1     8240.37    10106.71    497.89 o 
 -10   5   1     5710.65     6114.99    329.38 o 
  -9   5   1      715.65      771.85     93.81 o 
  -8   5   1    12283.76    12602.76    326.09 o 
  -7   5   1        3.16       28.39     12.58 o 
  -6   5   1    10094.93    10199.92    193.10 o 
  -5   5   1     4680.66     4674.28    147.56 o 
  -4   5   1    34406.22    33895.68    421.14 o 
  -3   5   1    52036.09    48515.39    395.97 o 
  -2   5   1     6135.80     5304.52    125.59 o 
  -1   5   1    19667.95    18073.57    237.29 o 
   0   5   1    25955.90    24007.27    360.50 o 
   1   5   1    30961.55    28702.55    292.88 o 
   2   5   1     1086.11      987.61     77.50 o 
   3   5   1    16243.93    16096.08    263.40 o 
   4   5   1     3005.55     2782.81     82.38 o 
   5   5   1    28203.33    28182.29    349.78 o 
   6   5   1      141.88      172.58     29.35 o 
   7   5   1    31179.81    32812.48    598.73 o 
   8   5   1     1885.16     2181.82    186.90 o 
   9   5   1     6870.12     7423.04    378.84 o 
  10   5   1      794.85      891.52    111.25 o 
  11   5   1     4290.88     4624.78    372.50 o 
  12   5   1     5274.71     5529.63    456.73 o 
  13   5   1      383.78      513.01     84.58 o 
  14   5   1     2277.12     2543.45    407.34 o 
  15   5   1      512.71      495.73    142.24 o 
  16   5   1     1524.28     1287.36    240.83 o 
 -16   6   1      397.29      266.70     91.84 o 
 -15   6   1     1391.10      724.61    136.77 o 
 -14   6   1      144.72       48.86     50.65 o 
 -13   6   1      140.58      177.38     51.05 o 
 -12   6   1     4107.50     4266.77    401.30 o 
 -11   6   1    16748.38    19273.86    608.49 o 
 -10   6   1     2719.48     2401.64    192.20 o 
  -9   6   1      200.08      162.90     53.31 o 
  -8   6   1     6460.58     6769.32    211.63 o 
  -7   6   1    39394.30    42193.72    595.05 o 
  -6   6   1    10923.99    10283.51    195.56 o 
  -5   6   1     1837.19     1677.76     74.37 o 
  -4   6   1     2097.34     1890.93     98.78 o 
  -3   6   1    35706.72    35732.72    615.89 o 
  -2   6   1    23480.69    22331.64    476.58 o 
  -1   6   1     6497.13     6508.99     96.78 o 
   0   6   1    10780.82     8923.54    294.83 o 
   1   6   1    43747.20    40135.16    478.72 o 
   2   6   1      920.17      896.82     51.46 o 
   3   6   1      288.52      271.04     45.36 o 
   4   6   1     2982.75     2856.73     88.47 o 
   5   6   1     3512.14     3320.40     74.34 o 
   6   6   1      240.41      114.59     31.93 o 
   7   6   1     3489.31     3399.41     84.26 o 
   8   6   1      980.84      726.01     71.19 o 
   9   6   1     1691.57     1612.69    141.04 o 
  10   6   1      948.70      990.90    120.49 o 
  11   6   1    10136.78    10877.11    494.77 o 
  12   6   1     2128.64     2364.15    120.64 o 
  13   6   1       25.06       87.55     46.70 o 
  14   6   1     1265.93     1050.29    120.50 o 
  15   6   1     5603.61     5395.44    521.39 o 
 -15   7   1     2664.79     2332.21    176.25 o 
 -14   7   1       40.30      113.29     48.34 o 
 -13   7   1     1994.40     1791.65    222.63 o 
 -12   7   1     6654.77     7165.86    387.41 o 
 -11   7   1     2284.72     1815.10    183.53 o 
 -10   7   1      856.86      765.71     88.22 o 
  -9   7   1    14490.40    15309.51    395.46 o 
  -8   7   1     2845.46     2981.32    105.32 o 
  -7   7   1      241.06      122.31     43.05 o 
  -6   7   1     2994.47     2915.72    121.59 o 
  -5   7   1    19021.08    20772.68    331.58 o 
  -4   7   1     5804.63     5669.99    252.16 o 
  -3   7   1    18185.37    18040.61    346.69 o 
  -2   7   1     6639.57     7062.68    164.90 o 
  -1   7   1     8639.10     8746.10    161.82 o 
   0   7   1     3006.82     2946.98     97.30 o 
   1   7   1    29921.79    29776.60    329.61 o 
   2   7   1    31706.38    31820.24    569.26 o 
   3   7   1       93.57       45.45     45.61 o 
   4   7   1      223.09      123.02     26.93 o 
   5   7   1     5357.84     5150.84    160.96 o 
   6   7   1    22594.47    23807.68    429.14 o 
   7   7   1     3872.78     4342.31    244.90 o 
   8   7   1      467.69      502.54     77.78 o 
   9   7   1      611.15      817.83    114.44 o 
  10   7   1    19160.13    21515.48    503.44 o 
  11   7   1     3627.03     4587.08    729.05 o 
  12   7   1      121.30      103.21     45.86 o 
  13   7   1     2879.48     2892.51    252.72 o 
  14   7   1     2093.91     1706.16    168.82 o 
  15   7   1      279.45      205.87     58.38 o 
 -15   8   1      784.16      352.18    161.00 o 
 -14   8   1      174.03      176.37     69.08 o 
 -13   8   1     8540.72    10422.33    521.73 o 
 -12   8   1        6.93      211.83     71.67 o 
 -11   8   1      507.32      364.29     62.93 o 
 -10   8   1        7.19        7.60     39.98 o 
  -9   8   1     2916.74     3332.76    162.59 o 
  -8   8   1       35.21       65.59     24.20 o 
  -7   8   1      248.00      126.18     37.57 o 
  -6   8   1      283.80      233.70     35.96 o 
  -5   8   1     2893.61     2828.36    104.04 o 
  -4   8   1      364.47      481.15     73.50 o 
  -3   8   1      591.06      652.21     59.67 o 
  -2   8   1     1818.04     1862.31    131.15 o 
  -1   8   1    30295.11    30784.76    379.97 o 
   0   8   1     4416.90     4093.07    145.32 o 
   1   8   1    22984.38    23023.82    350.17 o 
   2   8   1      110.98       62.03     16.96 o 
   3   8   1    47950.20    47711.56    545.05 o 
   4   8   1     1123.30     1113.53     78.55 o 
   5   8   1    28704.34    29878.29    661.25 o 
   6   8   1        1.07        5.47     35.87 o 
   7   8   1    10800.16    11506.97    312.87 o 
   8   8   1     9844.95    10936.66    361.69 o 
   9   8   1    20547.39    22134.87    506.82 o 
  10   8   1      134.10      175.45     84.46 o 
  11   8   1      769.32      760.07    144.30 o 
  12   8   1     1141.04     1527.45    122.67 o 
  13   8   1     4188.16     4126.02    398.21 o 
  14   8   1       56.69      111.67     56.69 o 
  15   8   1      100.28      118.25     65.68 o 
 -15   9   1      665.00      766.32    193.02 o 
 -14   9   1      238.17      238.53    123.24 o 
 -13   9   1     2079.44     1880.84    225.13 o 
 -12   9   1     2301.68     2305.45    237.83 o 
 -11   9   1      463.62      514.73     70.09 o 
 -10   9   1      964.36     1338.36    267.16 o 
  -9   9   1    10038.31    10637.26    362.70 o 
  -8   9   1      641.59      609.04     76.05 o 
  -7   9   1      172.46      158.78     34.65 o 
  -6   9   1        8.83       16.81     32.01 o 
  -5   9   1    23897.97    24370.76    488.21 o 
  -4   9   1      642.95      546.96     62.63 o 
  -3   9   1     8124.74     8123.97    199.92 o 
  -2   9   1     9995.90    10649.30    254.39 o 
  -1   9   1    10879.10    10647.92    178.31 o 
   0   9   1      255.84      145.27     30.24 o 
   1   9   1     1471.11     1459.65    105.72 o 
   2   9   1    31863.09    31184.92    455.61 o 
   3   9   1       60.57       37.84     24.31 o 
   4   9   1      874.90      893.84     84.24 o 
   5   9   1      225.75      203.68     42.09 o 
   6   9   1    19627.54    21203.47    413.89 o 
   7   9   1        8.39       22.10     39.63 o 
   8   9   1     2325.30     2510.99    242.68 o 
   9   9   1     1504.07     1541.89    146.72 o 
  10   9   1     6305.30     7075.14    422.82 o 
  11   9   1      378.69      122.49     63.92 o 
  12   9   1      308.22      185.53     75.50 o 
  13   9   1     3347.58     3114.45    315.21 o 
  14   9   1      805.42      925.95    229.16 o 
 -14  10   1      277.90       97.47     62.58 o 
 -13  10   1      203.93      153.14     81.49 o 
 -12  10   1     4791.20     4608.41    621.50 o 
 -11  10   1     2539.64     1926.48    255.07 o 
 -10  10   1     5788.09     6620.78    280.94 o 
  -9  10   1       89.08      113.08     45.05 o 
  -8  10   1    12539.66    13446.34    381.18 o 
  -7  10   1    13961.19    15004.22    439.79 o 
  -6  10   1    19112.64    21397.16    401.72 o 
  -5  10   1     4342.56     4573.81    223.28 o 
  -4  10   1    10175.40    10399.61    176.07 o 
  -3  10   1     4704.25     4600.63    155.71 o 
  -2  10   1    19937.71    20330.13    202.89 o 
  -1  10   1     1461.44     1325.17     74.91 o 
   0  10   1     6757.28     6526.79    159.22 o 
   1  10   1     5464.47     4795.62    201.50 o 
   2  10   1     4530.66     4516.23    193.73 o 
   3  10   1      833.98      674.03    146.40 o 
   4  10   1        0.66       48.86     36.48 o 
   5  10   1      269.27      151.93     91.69 o 
   6  10   1      581.69      652.52     94.05 o 
   7  10   1      338.07      280.18     73.12 o 
   8  10   1      244.39      218.97     81.79 o 
   9  10   1     1109.31     1105.01    149.70 o 
  10  10   1     4569.17     4609.15    493.96 o 
  11  10   1     1475.80     1302.93    134.69 o 
  12  10   1     1280.51     1412.28    221.41 o 
  13  10   1       60.25       44.78     29.37 o 
  14  10   1     3049.43     2861.81    484.25 o 
 -13  11   1     1694.09     1500.89    215.21 o 
 -12  11   1        1.80       92.08     57.07 o 
 -11  11   1      957.12      795.24    152.65 o 
 -10  11   1     9245.04    10776.52    924.47 o 
  -9  11   1     3095.63     3149.73    427.96 o 
  -8  11   1     4277.52     5056.25    342.45 o 
  -7  11   1      452.81      255.52     65.72 o 
  -6  11   1     5853.77     5904.52    268.56 o 
  -5  11   1     3158.59     3365.76    290.02 o 
  -4  11   1    17136.59    18187.20    402.15 o 
  -3  11   1     1800.07     1672.49    159.25 o 
  -2  11   1      250.91      201.03     26.22 o 
  -1  11   1    13394.27    13774.49    224.47 o 
   0  11   1     6194.61     6419.80    221.84 o 
   1  11   1     3181.68     3175.20     95.60 o 
   2  11   1     6571.06     7001.88    335.10 o 
   3  11   1     6962.85     7278.03    301.20 o 
   4  11   1      157.72       80.60     30.62 o 
   5  11   1     2031.00     1733.15    172.90 o 
   6  11   1    12654.46    13552.08    507.63 o 
   7  11   1     2883.33     3198.61    386.45 o 
   8  11   1     2858.53     2547.76    251.68 o 
   9  11   1     2413.35     2101.68    224.38 o 
  10  11   1      475.61      278.25     76.13 o 
  11  11   1     1489.14     1429.83    194.99 o 
  12  11   1     2093.06     1809.60    246.39 o 
  13  11   1     1312.81     1005.68    169.07 o 
 -13  12   1      401.52      189.10     86.79 o 
 -12  12   1     1600.28     1983.07    326.70 o 
 -11  12   1        7.96       65.60     46.98 o 
 -10  12   1      592.54      359.13     87.19 o 
  -9  12   1      816.21      737.04    142.78 o 
  -8  12   1      336.99      194.68    121.12 o 
  -7  12   1      486.85      527.89     87.46 o 
  -6  12   1      121.33      141.18     73.71 o 
  -5  12   1      477.14      421.03     61.11 o 
  -4  12   1      297.09      126.27     67.43 o 
  -3  12   1       68.94       66.18     23.37 o 
  -2  12   1     1303.59     1096.20    113.16 o 
  -1  12   1     2250.77     2123.85     97.89 o 
   0  12   1    15616.69    17163.55    269.13 o 
   1  12   1     1625.25     1445.88    156.01 o 
   2  12   1      140.76      111.87     48.23 o 
   3  12   1     2791.64     2738.76    204.40 o 
   4  12   1    30501.31    33345.93    904.73 o 
   5  12   1     3435.02     3161.45    216.59 o 
   6  12   1     1327.29     1248.99    115.69 o 
   7  12   1      928.89     1168.15    146.40 o 
   8  12   1    16761.25    18307.43    783.84 o 
   9  12   1      723.12      766.17    132.94 o 
  10  12   1     1600.67     1792.76    332.53 o 
  11  12   1        1.53      148.45     94.43 o 
  12  12   1     2348.07     2119.41    297.01 o 
 -12  13   1     1218.38     1623.05    209.11 o 
 -11  13   1     1596.45     1508.80    181.65 o 
 -10  13   1     3000.21     2388.64    275.39 o 
  -9  13   1       71.20      202.90     79.73 o 
  -8  13   1     7077.40     7697.20    451.34 o 
  -7  13   1       37.09       30.90    166.10 o 
  -6  13   1     6819.75     6808.92    395.33 o 
  -5  13   1      569.65      444.13     61.74 o 
  -4  13   1     8758.92     8965.29    367.20 o 
  -3  13   1     2056.39     1735.18    167.44 o 
  -2  13   1       96.06      118.27     26.95 o 
  -1  13   1     5685.00     6111.22    218.52 o 
   0  13   1     9879.19    10259.67    271.82 o 
   1  13   1    14935.20    16247.06    321.05 o 
   2  13   1     1567.86     1624.64    134.24 o 
   3  13   1     2922.60     2800.50    202.70 o 
   4  13   1      536.52      495.84     84.14 o 
   5  13   1     6621.43     7515.23    546.89 o 
   6  13   1       61.47      152.57     58.02 o 
   7  13   1     6824.03     6985.55    728.77 o 
   8  13   1      614.68      511.25    118.86 o 
   9  13   1      710.11      401.13    208.57 o 
  10  13   1      643.75      514.56    128.19 o 
  11  13   1     3267.24     3230.01    436.27 o 
 -11  14   1     7979.93     9129.91   1121.06 o 
 -10  14   1     1244.95     1323.84    304.65 o 
  -9  14   1        4.54       34.87     52.34 o 
  -8  14   1      964.58      902.35    179.70 o 
  -7  14   1    16567.18    17748.89   1034.36 o 
  -6  14   1     1925.71     1721.60    203.07 o 
  -5  14   1     1366.01     1661.42    188.66 o 
  -4  14   1      523.49      332.79     75.03 o 
  -3  14   1    23312.56    27214.31    848.86 o 
  -2  14   1     2818.97     2664.88    264.81 o 
  -1  14   1     7180.72     7734.29    322.50 o 
   0  14   1      450.94      232.93     59.84 o 
   1  14   1     6515.28     7248.33    215.90 o 
   2  14   1     1379.63     1179.27    161.16 o 
   3  14   1      662.76      499.02     75.87 o 
   4  14   1       19.01       82.56     59.58 o 
   5  14   1        8.49      137.74     53.56 o 
   6  14   1        0.45       -9.62     44.94 o 
   7  14   1      365.92      303.16     85.73 o 
   8  14   1       67.75      175.13     81.06 o 
   9  14   1      167.71       38.78    107.07 o 
  10  14   1      572.30      497.12    147.50 o 
  11  14   1     3339.57     3161.25    461.49 o 
 -10  15   1      434.68      411.28    174.97 o 
  -9  15   1     3782.27     4447.24    294.13 o 
  -8  15   1     2052.94     2325.64    523.59 o 
  -7  15   1      285.85       88.24     58.77 o 
  -6  15   1     2818.61     3247.17    362.74 o 
  -5  15   1     4355.48     4554.36    493.83 o 
  -4  15   1     1900.28     1568.56    224.89 o 
  -3  15   1     4524.12     4893.47    319.32 o 
  -2  15   1     7369.67     8161.10    259.11 o 
  -1  15   1      754.50      567.91    159.03 o 
   0  15   1     2851.58     2960.42    219.67 o 
   1  15   1     5990.31     6375.18    246.77 o 
   2  15   1     5576.04     5761.07    274.78 o 
   3  15   1      775.31      621.31     90.30 o 
   4  15   1      127.29      154.22     53.80 o 
   5  15   1     1751.33     1403.13    230.34 o 
   6  15   1     5081.92     5965.86    580.41 o 
   7  15   1     3890.46     3295.07    362.80 o 
   8  15   1        0.40      104.08     49.92 o 
   9  15   1       30.36      104.13     53.63 o 
  -9  16   1      499.82      430.33    139.02 o 
  -8  16   1      112.70       62.20     58.21 o 
  -7  16   1        8.22      144.81     63.50 o 
  -6  16   1      112.72       52.03     64.55 o 
  -5  16   1      897.59      974.92    135.01 o 
  -4  16   1      374.45      263.38     95.70 o 
  -3  16   1      506.73      518.73    114.83 o 
  -2  16   1      243.04      117.38     40.17 o 
  -1  16   1     8215.25     9626.65    554.77 o 
   0  16   1     3508.52     3598.78    274.79 o 
   1  16   1     6622.70     8015.87    626.02 o 
   2  16   1       22.30       48.55     42.78 o 
   3  16   1     7741.46     9309.81   1156.74 o 
   4  16   1     2660.71     2758.31    230.96 o 
   5  16   1    10534.54    11537.79    577.98 o 
   6  16   1      264.79      238.82    104.48 o 
   7  16   1     2243.30     2033.65    450.89 o 
   8  16   1     1515.96     1215.54    187.99 o 
  -7  17   1       59.78       50.24     81.64 o 
  -6  17   1       19.42      176.22    109.98 o 
  -5  17   1     5708.86     4893.26    580.31 o 
  -4  17   1      537.55      315.69     97.45 o 
  -3  17   1      385.47      390.25    258.34 o 
  -2  17   1     2414.27     2008.28    360.48 o 
  -1  17   1     2839.53     2971.07    326.86 o 
   0  17   1      595.41      620.30    176.62 o 
   1  17   1      236.77      110.76    120.42 o 
   2  17   1     7102.91     8993.47    576.80 o 
   3  17   1      182.66      190.75    103.62 o 
   4  17   1       66.40      156.37     99.38 o 
   5  17   1       87.17      132.50    114.61 o 
   6  17   1     7396.77     7361.66   1568.85 o 
  -5  18   1       51.40      170.18     90.90 o 
  -4  18   1     1769.59     1402.44    238.79 o 
  -3  18   1      507.30      333.14    161.55 o 
  -1  18   1      111.11       75.68     44.17 o 
   0  18   1        2.09       49.07     34.71 o 
   1  18   1       36.71       25.75     49.45 o 
   2  18   1     1614.41     1699.47    327.49 o 
   3  18   1        8.80       47.26     87.76 o 
   4  18   1        9.88      242.40    144.91 o 
 -16   0   2      232.09      382.75    151.19 o 
 -14   0   2    23863.31    27980.62   1493.34 o 
 -12   0   2     3575.89     4433.30    646.82 o 
 -10   0   2    26075.48    27666.38    440.17 o 
  -8   0   2     6887.10     7384.93    219.27 o 
  -6   0   2    14316.59    14813.89    345.94 o 
  -4   0   2     8127.25     8505.29    192.10 o 
  -2   0   2    12472.65    10536.43    196.56 o 
   0   0   2    33376.24    28763.23    264.48 o 
   2   0   2     5517.98     5950.00     96.69 o 
   4   0   2    52388.77    51284.64    808.29 o 
   6   0   2     2144.44     1864.39    104.09 o 
   8   0   2    29229.69    30540.11    917.48 o 
  10   0   2     2814.57     2571.10    290.52 o 
  12   0   2    16985.47    19016.98    769.75 o 
  14   0   2     1256.51      996.13    224.03 o 
  16   0   2     2313.25     2269.99    363.13 o 
 -17   1   2      846.57      389.77    138.23 o 
 -16   1   2      784.43      459.99    194.05 o 
 -15   1   2     5361.21     5680.96    595.17 o 
 -14   1   2       89.58       74.22     85.48 o 
 -13   1   2     1911.95     1457.45    164.01 o 
 -12   1   2     1802.76     1857.48    150.85 o 
 -11   1   2    12471.43    13025.44    328.08 o 
 -10   1   2     8888.98     9339.77    256.00 o 
  -9   1   2     2543.38     2881.28     86.20 o 
  -8   1   2     1699.00     1743.74    168.68 o 
  -7   1   2     9292.40     8972.95    170.95 o 
  -6   1   2    11097.32    11753.47    203.38 o 
  -5   1   2     5180.28     4690.51    115.19 o 
  -4   1   2    37454.92    35046.50    401.52 o 
  -3   1   2    15007.13    13351.87    177.58 o 
  -2   1   2    38675.08    34950.97    224.59 o 
  -1   1   2     4517.66     4810.62     88.72 o 
   0   1   2    47391.45    47639.76    276.46 o 
   1   1   2     2217.11     1915.12     36.86 o 
   2   1   2    34794.41    28601.85    191.92 o 
   3   1   2    40729.29    37921.70    354.34 o 
   4   1   2    11370.85    11817.98    200.30 o 
   5   1   2     2546.59     2792.75     82.14 o 
   6   1   2     9909.01     9478.51    182.54 o 
   7   1   2    28183.74    28268.87    348.56 o 
   8   1   2     1074.45     1114.22     91.13 o 
   9   1   2     2787.90     2722.92    103.20 o 
  10   1   2      556.73      590.02     76.64 o 
  11   1   2    10469.54    11306.04    498.85 o 
  12   1   2     2170.16     2342.76    155.41 o 
  13   1   2     1411.25     1568.70    175.76 o 
  14   1   2       15.41      -15.11     56.68 o 
  15   1   2     3044.98     2887.07    288.82 o 
  16   1   2     2079.65     2384.15    460.55 o 
 -17   2   2      254.67      212.60     72.89 o 
 -16   2   2      586.83      559.49    131.28 o 
 -15   2   2       40.42      102.06     50.52 o 
 -14   2   2        1.23       44.46     39.09 o 
 -13   2   2      225.59      103.08     49.34 o 
 -12   2   2      107.48       68.85     36.48 o 
 -11   2   2     3140.67     2769.58    145.78 o 
 -10   2   2      219.42      131.67     31.88 o 
  -9   2   2     1276.03     1149.07     86.47 o 
  -8   2   2     7869.53     8203.52    174.15 o 
  -7   2   2    26871.34    28621.79    262.29 o 
  -6   2   2    32657.71    32691.09    285.31 o 
  -5   2   2       90.60      126.42     19.51 o 
  -4   2   2     6216.32     6302.98     99.97 o 
  -3   2   2    45428.71    46107.77    324.17 o 
  -2   2   2    38903.39    38002.24    332.96 o 
  -1   2   2    15369.46    14436.74    215.09 o 
   0   2   2    11233.05    11026.20    130.79 o 
   1   2   2    36314.46    36275.26    340.54 o 
   2   2   2    14265.67    15265.59    161.71 o 
   3   2   2      187.60       73.71     12.88 o 
   4   2   2     3246.03     2791.31     61.54 o 
   5   2   2     2147.59     2464.80     56.48 o 
   6   2   2    12717.41    12423.78    220.97 o 
   7   2   2     2171.76     2233.19     83.24 o 
   8   2   2      180.91      130.96     46.07 o 
   9   2   2      910.78      815.43     54.74 o 
  10   2   2       55.75       59.74     24.74 o 
  11   2   2      633.06      534.58     94.18 o 
  12   2   2      755.33      827.04    110.00 o 
  13   2   2       15.49      159.70     59.08 o 
  14   2   2      553.13      670.88    125.23 o 
  15   2   2     3235.15     3625.87    377.84 o 
  16   2   2      474.10      499.24    152.91 o 
 -17   3   2     1354.08      930.48    208.41 o 
 -16   3   2     4552.64     4758.43    488.12 o 
 -15   3   2      469.33      346.47     82.01 o 
 -14   3   2       41.09       12.37     76.42 o 
 -13   3   2       45.13       57.72     45.42 o 
 -12   3   2    15263.90    16994.65    536.80 o 
 -11   3   2     5139.04     5321.02    214.57 o 
 -10   3   2      370.52      314.19     47.34 o 
  -9   3   2     1462.23     1543.16    131.52 o 
  -8   3   2    12250.71    13025.88    228.01 o 
  -7   3   2     4735.53     4932.41    205.83 o 
  -6   3   2      170.15      141.34     30.36 o 
  -5   3   2    24075.98    24290.36    218.04 o 
  -4   3   2     3196.05     3310.89    191.91 o 
  -3   3   2       67.76       19.61      8.87 o 
  -2   3   2       22.47       61.45     17.42 o 
  -1   3   2    41438.59    41622.11    424.77 o 
   0   3   2    14431.14    13244.62    154.17 o 
   1   3   2    10561.65    10998.46    137.31 o 
   2   3   2    21368.97    20220.68    252.28 o 
   3   3   2     2183.99     2436.82     51.19 o 
   4   3   2     2520.26     1967.17    100.20 o 
   5   3   2    28000.77    27428.74    311.69 o 
   6   3   2    29718.28    28593.25    305.22 o 
   7   3   2      612.90      511.13     45.08 o 
   8   3   2     1797.59     1584.63     76.45 o 
   9   3   2     2842.45     2854.59    332.73 o 
  10   3   2    15803.55    17108.75    617.65 o 
  11   3   2     1456.44     1402.88    143.59 o 
  12   3   2     1500.91     1579.80    203.33 o 
  13   3   2       16.31       16.75    207.31 o 
  14   3   2     5335.07     5682.56    635.22 o 
  15   3   2     1205.03     1431.82    174.89 o 
  16   3   2      286.51      316.82     98.25 o 
 -16   4   2        1.71       13.44     69.86 o 
 -15   4   2     3403.56     3165.97    477.98 o 
 -14   4   2      235.07      201.76     46.53 o 
 -13   4   2    15907.30    16804.01   1201.22 o 
 -12   4   2       36.96       99.29     56.08 o 
 -11   4   2     1654.35     1699.20    104.32 o 
 -10   4   2      132.28      103.63     29.46 o 
  -9   4   2    34050.93    37509.28    384.78 o 
  -8   4   2      126.96      138.37     34.60 o 
  -7   4   2       68.24       42.39     16.39 o 
  -6   4   2        1.34       16.09     16.47 o 
  -5   4   2    22555.50    22070.72    505.08 o 
  -4   4   2       90.69       88.38     26.56 o 
  -3   4   2     3808.29     3274.23     69.16 o 
  -2   4   2     2805.02     2367.36     58.19 o 
  -1   4   2     1494.93     1337.25     51.50 o 
   0   4   2      380.69      370.54     39.08 o 
   1   4   2    16883.73    14218.15    222.20 o 
   2   4   2      101.23      105.48     13.75 o 
   3   4   2    30512.84    29148.33    242.96 o 
   4   4   2      551.95      508.04     42.78 o 
   5   4   2    21318.23    21160.62    351.58 o 
   6   4   2     1554.76     1486.70    136.46 o 
   7   4   2    23197.16    23578.36    367.07 o 
   8   4   2     1599.94     1659.47    132.83 o 
   9   4   2    22258.72    24153.15    397.52 o 
  10   4   2       76.46      109.46     37.80 o 
  11   4   2     4535.14     4951.40    193.78 o 
  12   4   2      246.93      156.09     39.94 o 
  13   4   2    15242.54    17573.55   1187.98 o 
  14   4   2      176.73      152.95     62.98 o 
  15   4   2      196.48      237.99    109.50 o 
 -16   5   2     4012.47     3643.93    277.40 o 
 -15   5   2      101.09       88.46    100.34 o 
 -14   5   2     1610.79     1742.22    185.23 o 
 -13   5   2       79.16       82.77     72.04 o 
 -12   5   2    11775.54    13233.61    489.67 o 
 -11   5   2      940.99      773.72    137.64 o 
 -10   5   2      812.41      654.57     72.48 o 
  -9   5   2     3734.86     3520.11     83.40 o 
  -8   5   2     5067.05     4923.19    186.25 o 
  -7   5   2      251.82      253.19     36.54 o 
  -6   5   2     1670.32     1638.02     66.19 o 
  -5   5   2    33624.38    33883.74    343.24 o 
  -4   5   2       20.58       50.94     15.21 o 
  -3   5   2     4322.21     3686.23    106.66 o 
  -2   5   2     6613.18     6310.66    162.72 o 
  -1   5   2    58615.58    56697.86    502.79 o 
   0   5   2     4777.25     3973.99     99.93 o 
   1   5   2    32234.84    29273.94    254.92 o 
   2   5   2    32192.16    30116.69    305.66 o 
   3   5   2    25754.69    24532.04    222.07 o 
   4   5   2      620.95      561.35     42.44 o 
   5   5   2    17957.80    17913.93    209.00 o 
   6   5   2    18408.49    18879.37    237.38 o 
   7   5   2       15.01       55.19     32.99 o 
   8   5   2      403.49      348.76     49.72 o 
   9   5   2     1100.43      994.35     99.50 o 
  10   5   2     6577.93     6815.59    357.43 o 
  11   5   2       79.17       62.90     34.63 o 
  12   5   2     3019.93     3093.82    336.36 o 
  13   5   2       32.69       69.79     66.81 o 
  14   5   2     2095.56     1890.72    336.44 o 
  15   5   2      344.52      253.61    105.03 o 
 -16   6   2      550.28      337.71    105.76 o 
 -15   6   2      350.17      263.59     71.32 o 
 -14   6   2       48.06       74.80     48.80 o 
 -13   6   2       19.32      110.63     34.04 o 
 -12   6   2      250.62      221.84     42.02 o 
 -11   6   2     1926.35     1993.14    177.90 o 
 -10   6   2      585.45      516.98     93.44 o 
  -9   6   2     2277.54     2088.56     91.53 o 
  -8   6   2     5025.70     4957.81    163.85 o 
  -7   6   2     9685.46    10101.74    238.73 o 
  -6   6   2    18798.68    19079.29    253.52 o 
  -5   6   2     1433.11     1342.77     79.78 o 
  -4   6   2    21506.56    21820.28    424.27 o 
  -3   6   2    38747.49    39278.37    324.73 o 
  -2   6   2    51295.27    51829.32    363.64 o 
  -1   6   2     1316.28     1173.42     62.13 o 
   0   6   2     5192.20     4806.64     99.90 o 
   1   6   2    22408.21    21910.76    410.87 o 
   2   6   2    54173.65    55250.51    862.69 o 
   3   6   2     7340.50     6869.07    217.56 o 
   4   6   2     1410.65     1115.20     66.52 o 
   5   6   2    12301.53    13303.38    379.15 o 
   6   6   2    18116.36    18457.92    286.63 o 
   7   6   2     6715.63     6415.53    181.60 o 
   8   6   2      782.48      854.65     75.98 o 
   9   6   2     1141.01     1105.37     88.13 o 
  10   6   2        1.40       66.28     41.16 o 
  11   6   2       13.71       -8.17     73.56 o 
  12   6   2      122.30       67.75     47.28 o 
  13   6   2      385.12      334.40    110.05 o 
  14   6   2     1407.09      581.98    239.57 o 
  15   6   2     1007.29     1134.91    184.23 o 
 -16   7   2     1800.51     2001.15    374.90 o 
 -15   7   2     2803.46     2737.80    197.00 o 
 -14   7   2      266.90      275.44     73.32 o 
 -13   7   2     1282.64     1127.07    119.78 o 
 -12   7   2     1632.13     1706.20    135.44 o 
 -11   7   2     6384.86     6580.08    415.39 o 
 -10   7   2     8717.35     9844.57    348.05 o 
  -9   7   2     1395.60     1401.80     95.43 o 
  -8   7   2      409.93      389.46     37.16 o 
  -7   7   2     9589.12     9762.18    270.66 o 
  -6   7   2     9347.84    10359.11    238.90 o 
  -5   7   2     8118.10     8712.11    210.35 o 
  -4   7   2    15831.31    15340.89    179.71 o 
  -3   7   2     6328.50     5756.60    120.68 o 
  -2   7   2     7851.23     7741.57    138.04 o 
  -1   7   2     7147.76     6982.49    142.18 o 
   0   7   2    38848.33    37615.99    315.08 o 
   1   7   2      578.71      594.74     97.42 o 
   2   7   2     1198.69     1254.31     72.15 o 
   3   7   2     8240.83     8615.87    222.53 o 
   4   7   2    15142.29    14135.35    260.70 o 
   5   7   2      367.27      368.56     56.28 o 
   6   7   2     3525.60     3748.42    427.18 o 
   7   7   2    23185.31    23988.46    389.56 o 
   8   7   2      851.70      930.71    110.37 o 
   9   7   2      304.16      187.03     54.13 o 
  10   7   2     3877.30     4805.25    505.61 o 
  11   7   2     6800.71     6967.89    392.78 o 
  12   7   2     1703.57     1758.11    214.14 o 
  13   7   2     1142.13      960.26    123.69 o 
  14   7   2      402.66      296.84     79.59 o 
  15   7   2     1730.68     1585.18    327.02 o 
 -15   8   2      173.28      150.53     77.60 o 
 -14   8   2    12455.50    15789.35    905.25 o 
 -13   8   2      483.60      297.64     80.33 o 
 -12   8   2     4529.68     4227.21    339.97 o 
 -11   8   2      178.29      152.92     49.99 o 
 -10   8   2    20089.52    23607.22    863.01 o 
  -9   8   2       14.56       50.69     26.78 o 
  -8   8   2     6612.03     6867.47    288.84 o 
  -7   8   2      484.61      471.28     47.78 o 
  -6   8   2    13942.46    14067.89    275.50 o 
  -5   8   2      435.61      544.28     60.77 o 
  -4   8   2     8129.41     7912.11    179.25 o 
  -3   8   2     1556.20     1607.33     63.54 o 
  -2   8   2     3554.78     3215.97     68.51 o 
  -1   8   2     1322.33     1233.50     68.60 o 
   0   8   2     2278.84     2074.07    122.30 o 
   1   8   2       44.35       40.13     16.46 o 
   2   8   2     4828.27     4634.12    219.98 o 
   3   8   2     4277.13     4386.54    245.32 o 
   4   8   2    28066.44    29705.29    574.55 o 
   5   8   2      862.94      850.80     67.82 o 
   6   8   2        5.79        0.78     58.56 o 
   7   8   2      804.18      653.13     98.77 o 
   8   8   2    31940.13    35907.18    759.61 o 
   9   8   2     1064.95      847.68    132.77 o 
  10   8   2     1262.00     1180.41    168.58 o 
  11   8   2        8.13       50.61     29.53 o 
  12   8   2    12386.80    14051.53    796.28 o 
  13   8   2      289.07      283.28    107.31 o 
  14   8   2     3361.26     3597.32    345.27 o 
 -15   9   2     2543.13     2097.24    597.76 o 
 -14   9   2        1.67      106.45     43.51 o 
 -13   9   2     1110.92      780.34    269.56 o 
 -12   9   2        0.69       44.86     60.05 o 
 -11   9   2    10800.31    12547.01    466.78 o 
 -10   9   2     4086.22     3855.94    315.87 o 
  -9   9   2       47.10       39.47     41.40 o 
  -8   9   2     1054.39     1238.08    108.41 o 
  -7   9   2    12099.95    13950.38    244.79 o 
  -6   9   2    11831.04    11908.96    256.01 o 
  -5   9   2      313.72      158.63     48.32 o 
  -4   9   2    15115.08    15190.42    240.03 o 
  -3   9   2      341.91      273.57     32.56 o 
  -2   9   2     7566.05     7463.68    224.38 o 
  -1   9   2      458.09      477.51     41.49 o 
   0   9   2    27360.95    26674.95    385.30 o 
   1   9   2      597.34      646.72     61.09 o 
   2   9   2     2221.65     1983.01    134.14 o 
   3   9   2     7137.73     7001.18    220.15 o 
   4   9   2    18641.62    18462.75    254.72 o 
   5   9   2     8229.81     8245.69    399.05 o 
   6   9   2       16.20       46.05     40.02 o 
   7   9   2    10021.66    10458.58    327.54 o 
   8   9   2     2364.35     2354.85    215.89 o 
   9   9   2     7960.78     8662.59    459.87 o 
  10   9   2      673.07      603.32    103.66 o 
  11   9   2     8078.24     8847.53    507.46 o 
  12   9   2      135.09      205.29     54.17 o 
  13   9   2      459.61      442.49     91.47 o 
  14   9   2        1.04      114.26     57.51 o 
 -14  10   2       36.68      158.40     76.98 o 
 -13  10   2        0.50       24.31     54.28 o 
 -12  10   2      288.50      312.47    233.77 o 
 -11  10   2     1916.49     2114.65    329.17 o 
 -10  10   2      461.02      376.42    107.86 o 
  -9  10   2     1265.40     1393.33    212.03 o 
  -8  10   2     4544.83     5146.52    288.22 o 
  -7  10   2    15322.38    16840.91    439.68 o 
  -6  10   2     7353.43     7377.91    370.60 o 
  -5  10   2        6.19       61.86     34.12 o 
  -4  10   2     5825.61     5710.09    371.11 o 
  -3  10   2    41962.37    43534.93    417.81 o 
  -2  10   2     9684.48    10142.56    151.58 o 
  -1  10   2     1796.54     1906.25     64.53 o 
   0  10   2      178.67       94.24     30.48 o 
   1  10   2    34274.72    34796.40    367.55 o 
   2  10   2    12890.62    12755.76    339.86 o 
   3  10   2     6946.17     6889.95    422.57 o 
   4  10   2     1294.20     1267.12    154.47 o 
   5  10   2     8116.83     8611.29    398.47 o 
   6  10   2     6703.69     7530.62    343.69 o 
   7  10   2     3327.37     3131.68    310.52 o 
   8  10   2      306.42      341.96     60.59 o 
   9  10   2      183.33       91.70     66.09 o 
  10  10   2      170.22      121.63     51.59 o 
  11  10   2        5.48       94.52     45.85 o 
  12  10   2        8.15      136.19     49.19 o 
  13  10   2       70.60      155.05     48.35 o 
 -14  11   2       95.32      134.20     60.26 o 
 -13  11   2      240.57      163.96    102.91 o 
 -12  11   2     3919.70     3807.28    576.78 o 
 -11  11   2     4217.11     5722.63    905.86 o 
 -10  11   2      877.49      949.41    130.46 o 
  -9  11   2     3357.09     3455.72    479.03 o 
  -8  11   2     5369.04     5788.86    496.38 o 
  -7  11   2     4779.62     4831.68    341.10 o 
  -6  11   2      602.81      560.88     66.93 o 
  -5  11   2    20158.21    22101.87    437.93 o 
  -4  11   2     7160.75     7876.85    308.67 o 
  -3  11   2        7.54       41.78     15.70 o 
  -2  11   2    10758.29    10753.72    275.76 o 
  -1  11   2     6939.42     7077.85    216.00 o 
   0  11   2     6713.28     7328.93    290.95 o 
   1  11   2     7187.06     7134.09    256.25 o 
   2  11   2     6208.29     6157.85    270.23 o 
   3  11   2     1743.47     1638.69    148.84 o 
   4  11   2     2654.13     2592.84    138.71 o 
   5  11   2    10514.35    11104.71    390.17 o 
   6  11   2    10660.72    10940.40    373.34 o 
   7  11   2      879.66      724.01    159.42 o 
   8  11   2      278.57      219.82     64.32 o 
   9  11   2     2730.53     2680.26    281.06 o 
  10  11   2     4515.76     4810.28    393.46 o 
  11  11   2     4414.66     4787.00    561.93 o 
  12  11   2      318.35      195.66     50.17 o 
  13  11   2        0.40      110.56     67.51 o 
 -13  12   2     6537.74     5788.82    814.34 o 
 -12  12   2      187.50      316.92     84.32 o 
 -11  12   2     1173.22     1261.66    204.84 o 
 -10  12   2     2190.26     2095.96    299.77 o 
  -9  12   2     9623.33    10138.11    388.16 o 
  -8  12   2     1005.41      952.24    156.34 o 
  -7  12   2       51.97       27.31     42.74 o 
  -6  12   2      293.06      186.68     46.69 o 
  -5  12   2     6279.01     6444.51    478.92 o 
  -4  12   2        7.40       83.85     28.26 o 
  -3  12   2     3092.94     3134.35    112.02 o 
  -2  12   2      341.38      263.66     42.19 o 
  -1  12   2      198.03      164.88     42.52 o 
   0  12   2       19.47       49.15     25.17 o 
   1  12   2      436.68      384.80     78.95 o 
   2  12   2      281.63      232.34     39.29 o 
   3  12   2     7198.04     7218.31    286.30 o 
   4  12   2     1098.57      889.78    139.92 o 
   5  12   2    13031.05    13640.08    540.62 o 
   6  12   2       92.96      113.21     50.03 o 
   7  12   2     9728.55    11379.04    699.49 o 
   8  12   2     1757.92     1776.94    238.98 o 
   9  12   2    10546.48    11774.66    698.88 o 
  10  12   2       44.23      189.45     70.69 o 
  11  12   2     2573.81     2178.96    202.98 o 
  12  12   2     1077.21      664.27    177.65 o 
 -12  13   2     4401.99     3792.54    508.99 o 
 -11  13   2       29.48       58.21     50.26 o 
 -10  13   2     1756.30     1559.53    239.98 o 
  -9  13   2     3076.74     2793.59    272.22 o 
  -8  13   2     5105.55     5961.90    602.04 o 
  -7  13   2       12.91       75.87     61.20 o 
  -6  13   2     1674.18     1577.12    276.73 o 
  -5  13   2    11321.42    11551.88    489.12 o 
  -4  13   2      629.42      726.06    132.72 o 
  -3  13   2      632.70      712.91    134.62 o 
  -2  13   2        0.18       79.58     92.29 o 
  -1  13   2    22064.98    24522.78    467.09 o 
   0  13   2     1500.97     1362.12    120.62 o 
   1  13   2     6879.31     7157.32    229.50 o 
   2  13   2     2796.11     2329.65    155.76 o 
   3  13   2     5739.36     5808.05    289.19 o 
   4  13   2     1083.90      934.43    231.72 o 
   5  13   2     1656.13     1656.25    227.45 o 
   6  13   2     7524.43     8878.89    412.22 o 
   7  13   2      976.45     1034.30    137.93 o 
   8  13   2      196.05      177.04     83.79 o 
   9  13   2      173.35      199.93     91.57 o 
  10  13   2     7101.65     8137.58   1160.12 o 
  11  13   2       46.82      102.30     48.79 o 
 -11  14   2       57.51       99.27    103.93 o 
 -10  14   2      715.13      780.17    202.13 o 
  -9  14   2       93.47      204.99     78.00 o 
  -8  14   2     4801.48     4859.59    731.05 o 
  -7  14   2     1821.79     2187.07    365.48 o 
  -6  14   2     9208.22    10777.78    413.63 o 
  -5  14   2       61.48       45.76     41.11 o 
  -4  14   2     5095.12     5542.84    293.29 o 
  -3  14   2     4463.46     4453.94    325.20 o 
  -2  14   2    18640.05    18897.06    457.40 o 
  -1  14   2     1984.33     1963.11    219.78 o 
   0  14   2     4271.22     4365.44    226.33 o 
   1  14   2     3704.46     3821.73    185.51 o 
   2  14   2    18317.38    19565.19    443.12 o 
   3  14   2      777.29      631.99     86.45 o 
   4  14   2        6.56        6.80     42.16 o 
   5  14   2     1093.86     1504.79    201.31 o 
   6  14   2     6440.03     7043.27    578.68 o 
   7  14   2      289.26      231.08     81.40 o 
   8  14   2        1.52      132.61     93.26 o 
   9  14   2        0.19       61.54     54.95 o 
  10  14   2       39.88       91.06     59.82 o 
 -10  15   2     1870.46     1978.94    235.49 o 
  -9  15   2     1466.80     1225.85    136.94 o 
  -8  15   2        7.13        1.91     68.69 o 
  -7  15   2      999.66      895.16    167.48 o 
  -6  15   2     5595.54     6378.53    580.25 o 
  -5  15   2     3530.95     3679.82    496.46 o 
  -4  15   2     1445.80     1153.39    135.49 o 
  -3  15   2      491.85      247.32     82.76 o 
  -2  15   2      913.26      731.54    182.80 o 
  -1  15   2     7486.45     7722.52    279.96 o 
   0  15   2     6716.92     6890.99    371.07 o 
   1  15   2      178.62      144.27     50.49 o 
   2  15   2     1303.17     1194.90    117.43 o 
   3  15   2     5058.90     5297.07    599.22 o 
   4  15   2     5489.44     5988.29    344.43 o 
   5  15   2       17.66       72.68     31.86 o 
   6  15   2     3817.75     3810.74    644.47 o 
   7  15   2     4069.34     3641.65    591.56 o 
   8  15   2      104.21      101.60     49.95 o 
   9  15   2      203.80      146.72    139.25 o 
  -9  16   2     1368.06     1308.75    274.74 o 
  -8  16   2     3165.77     3266.24    564.71 o 
  -7  16   2      153.28      187.29    183.76 o 
  -6  16   2     1900.87     1630.99    232.90 o 
  -5  16   2      711.09      497.33    131.58 o 
  -4  16   2      456.74      198.04    112.96 o 
  -3  16   2       17.48       75.34     54.51 o 
  -2  16   2       13.64       58.85     24.52 o 
  -1  16   2       17.70       76.43     39.39 o 
   0  16   2      583.23      393.99    103.86 o 
   1  16   2        5.29       53.78     30.52 o 
   2  16   2      120.81       52.98     50.94 o 
   3  16   2     1825.91     2554.00    427.34 o 
   4  16   2     5242.24     5758.19    637.41 o 
   5  16   2      558.26      271.62     97.63 o 
   6  16   2       90.11      134.60     45.48 o 
   7  16   2      768.77      603.06    155.48 o 
   8  16   2     7427.09     7575.96    747.47 o 
  -7  17   2     3187.19     3404.56    328.51 o 
  -6  17   2     2222.76     2097.70    180.82 o 
  -5  17   2      179.52       79.38     40.48 o 
  -4  17   2     3378.24     3431.83    332.86 o 
  -3  17   2       38.88       84.27     38.18 o 
  -2  17   2     2296.50     1783.36    299.90 o 
  -1  17   2       51.64       64.55     35.53 o 
   0  17   2     5856.95     5479.13    599.88 o 
   1  17   2      363.17      224.19     79.18 o 
   2  17   2      585.28      603.02    159.98 o 
   4  17   2     2384.03     2380.20    329.69 o 
   5  17   2     2326.83     2499.21    420.12 o 
   6  17   2       14.93      132.19     67.10 o 
  -5  18   2       98.18      101.52     68.08 o 
  -4  18   2      643.96      446.18    216.81 o 
  -3  18   2     9449.92    11418.41    972.11 o 
  -2  18   2      409.18      207.98     98.66 o 
  -1  18   2     1380.49     1221.94    326.79 o 
   0  18   2      249.89      232.06     65.32 o 
   1  18   2     8900.73    12323.96   4947.07 o 
   2  18   2      721.23      438.17    226.23 o 
   3  18   2     2923.94     3308.67    650.59 o 
   4  18   2      114.72      151.34    129.83 o 
 -17   0   3      969.91     1060.35    179.29 o 
 -15   0   3     5107.39     5969.11    762.37 o 
 -13   0   3    19515.74    22392.74    824.75 o 
 -11   0   3     4925.73     5211.69    312.18 o 
  -9   0   3    49981.30    52371.35   1026.41 o 
  -7   0   3       20.86      121.44     48.59 o 
  -5   0   3    82236.60    82871.72    913.39 o 
  -3   0   3      432.99      378.90     69.22 o 
  -1   0   3    22740.47    24303.87    294.47 o 
   1   0   3    94064.77    75405.85    669.97 o 
   3   0   3      385.02      239.59     48.32 o 
   5   0   3      981.83      831.58    100.09 o 
   7   0   3       89.92       78.15     25.59 o 
   9   0   3     6694.51     7350.87    360.06 o 
  11   0   3     5223.97     5519.95    464.86 o 
  13   0   3     6558.96     6873.88    940.71 o 
  15   0   3     1411.93     1386.61    341.54 o 
 -17   1   3     1746.22     1790.05    178.39 o 
 -16   1   3     1763.76     1427.03    450.58 o 
 -15   1   3      532.52      327.86     98.59 o 
 -14   1   3      557.83      483.56     74.13 o 
 -13   1   3     6119.60     6193.57    224.25 o 
 -12   1   3    10709.44    10972.01    285.40 o 
 -11   1   3        8.90       18.97     22.18 o 
 -10   1   3     5870.63     5984.28    238.16 o 
  -9   1   3     2853.76     3032.36    101.31 o 
  -8   1   3    19757.27    19500.32    225.58 o 
  -7   1   3     3181.19     3263.66     99.34 o 
  -6   1   3    25829.72    24697.47    227.31 o 
  -5   1   3     4439.43     4499.72    108.83 o 
  -4   1   3    51119.13    47456.77    383.90 o 
  -3   1   3     2564.65     2420.93    145.03 o 
  -2   1   3    14547.10    13210.28    239.69 o 
  -1   1   3    79289.17    72716.48    781.07 o 
   0   1   3    55583.45    46863.02    304.96 o 
   1   1   3     8228.13     6116.38     85.07 o 
   2   1   3      431.50      293.13     31.17 o 
   3   1   3    77769.59    70908.92    457.51 o 
   4   1   3    11186.80     9942.60    134.96 o 
   5   1   3    14358.09    14752.05    222.12 o 
   6   1   3     5854.53     6049.45    134.63 o 
   7   1   3    11461.00    11321.14    282.09 o 
   8   1   3     1004.71     1024.04     74.89 o 
   9   1   3     3474.88     3796.33    111.69 o 
  10   1   3     5127.39     5437.15    227.73 o 
  11   1   3        1.20       61.30     29.02 o 
  12   1   3     1688.58     1732.50    177.63 o 
  13   1   3     1335.47     1627.15    134.47 o 
  14   1   3     4092.00     4186.36    403.56 o 
  15   1   3      129.64      103.58     41.64 o 
 -17   2   3     1538.38     1195.08    375.22 o 
 -16   2   3     3409.68     3855.43    479.08 o 
 -15   2   3     1517.37     1271.78    126.47 o 
 -14   2   3       66.53       79.63     29.88 o 
 -13   2   3      398.60      244.85     65.10 o 
 -12   2   3     7008.71     7420.50    347.37 o 
 -11   2   3     5005.99     5420.49    229.24 o 
 -10   2   3      135.96      131.62     19.68 o 
  -9   2   3        0.14       67.04     26.33 o 
  -8   2   3     1143.52     1202.42    104.39 o 
  -7   2   3     5991.77     6287.30    220.14 o 
  -6   2   3      130.69      163.62     34.29 o 
  -5   2   3       21.05       27.88     11.27 o 
  -4   2   3     6337.38     6076.86    155.61 o 
  -3   2   3    19909.11    19546.41    204.12 o 
  -2   2   3      101.68      613.18     48.70 o 
  -1   2   3      177.95      229.27     27.35 o 
   0   2   3      425.06      964.90     50.45 o 
   1   2   3    10149.29    11748.29    139.59 o 
   2   2   3    18365.80    19419.00    207.44 o 
   3   2   3     2181.86     2141.43     77.37 o 
   4   2   3     2799.61     3020.60     73.49 o 
   5   2   3    45341.37    45329.34    332.97 o 
   6   2   3    41812.51    41928.87    604.12 o 
   7   2   3     5827.10     6164.89    149.48 o 
   8   2   3     3073.28     3048.14    100.60 o 
   9   2   3     4377.13     4199.33    141.94 o 
  10   2   3     7006.46     7176.43    285.31 o 
  11   2   3     2819.00     2683.07    244.79 o 
  12   2   3      110.39       49.30     39.88 o 
  13   2   3       89.56       76.80     35.98 o 
  14   2   3      533.09      382.27     97.00 o 
  15   2   3       56.52       67.58     39.82 o 
 -17   3   3      184.00      161.78    151.50 o 
 -16   3   3      177.15      127.37     77.79 o 
 -15   3   3     2350.44     2161.51    223.54 o 
 -14   3   3     2314.91     2345.14    212.45 o 
 -13   3   3     1686.71     1714.70    135.58 o 
 -12   3   3     3745.31     3717.45    438.21 o 
 -11   3   3    12998.56    14230.29    263.02 o 
 -10   3   3      234.71      210.04     34.31 o 
  -9   3   3    10125.35     9963.15    271.56 o 
  -8   3   3     6675.90     7147.67    178.84 o 
  -7   3   3    46475.39    47735.05    465.02 o 
  -6   3   3    36740.35    36892.64    377.52 o 
  -5   3   3     5176.91     4853.47    103.48 o 
  -4   3   3       16.45       24.09     13.71 o 
  -3   3   3    10742.43    11320.33    130.66 o 
  -2   3   3    22363.07    22323.39    161.30 o 
  -1   3   3     3741.84     3589.22     81.76 o 
   0   3   3    15617.76    15637.59    188.70 o 
   1   3   3    18512.34    17267.97    186.29 o 
   2   3   3     4649.79     4954.50     98.70 o 
   3   3   3     2449.58     2497.45     67.14 o 
   4   3   3    35382.39    34667.57    235.45 o 
   5   3   3       32.11       29.98      9.29 o 
   6   3   3     2170.87     1702.39     79.37 o 
   7   3   3    16920.73    16576.99    215.58 o 
   8   3   3    15293.24    15319.81    175.87 o 
   9   3   3     2743.39     3037.66    136.73 o 
  10   3   3     3004.57     3009.50    218.35 o 
  11   3   3     9432.95    10120.49    358.50 o 
  12   3   3     1021.40      876.26    105.84 o 
  13   3   3       65.64      121.37     27.16 o 
  14   3   3      954.25     1193.79    158.63 o 
  15   3   3     2910.78     3324.24    311.35 o 
 -16   4   3      103.98       76.92     41.13 o 
 -15   4   3       67.30       40.66     68.35 o 
 -14   4   3     8506.65     9500.82    479.06 o 
 -13   4   3      218.74      105.46     68.54 o 
 -12   4   3     2145.07     1965.65    182.74 o 
 -11   4   3      339.44      310.39     42.87 o 
 -10   4   3    31843.14    35044.57   1072.49 o 
  -9   4   3       96.27       67.26     20.91 o 
  -8   4   3    13406.25    13972.49    229.73 o 
  -7   4   3       99.86       91.19     21.87 o 
  -6   4   3    74118.64    76480.07    594.62 o 
  -5   4   3     6445.81     6347.06    209.86 o 
  -4   4   3    31102.79    30610.48    206.33 o 
  -3   4   3      475.62      388.79     33.12 o 
  -2   4   3    18183.71    18103.88    386.73 o 
  -1   4   3      536.29      438.99     37.75 o 
   0   4   3    25181.97    23463.29    260.75 o 
   1   4   3     1144.45     1056.46     62.12 o 
   2   4   3      297.06      341.72     30.81 o 
   3   4   3        2.22       -3.25     22.88 o 
   4   4   3     6610.34     6102.15    101.39 o 
   5   4   3      202.90      164.75     46.93 o 
   6   4   3      180.82      225.30     43.19 o 
   7   4   3       70.22       23.94     45.20 o 
   8   4   3    16513.74    18048.71    560.82 o 
   9   4   3      216.56      191.86     39.66 o 
  10   4   3       69.31       76.46     30.43 o 
  11   4   3        9.15       11.90     33.63 o 
  12   4   3    12482.55    14044.45    492.70 o 
  13   4   3       58.96       29.21     69.09 o 
  14   4   3      639.40      602.07    168.53 o 
  15   4   3        0.78       68.63     71.58 o 
 -16   5   3      109.50      116.28     73.40 o 
 -15   5   3     2355.16     2290.74    229.05 o 
 -14   5   3     2951.90     2648.12    243.68 o 
 -13   5   3     1726.38     1576.56    314.50 o 
 -12   5   3     1861.58     1818.31    168.69 o 
 -11   5   3    13149.12    14216.17    375.68 o 
 -10   5   3      584.75      660.43     58.27 o 
  -9   5   3     3093.98     2953.79    172.94 o 
  -8   5   3     2160.17     2125.31    133.92 o 
  -7   5   3    20356.77    22249.81    381.62 o 
  -6   5   3     6403.71     6555.19    132.47 o 
  -5   5   3     9240.71     9209.57    172.57 o 
  -4   5   3     3216.78     2964.32     91.51 o 
  -3   5   3     8301.34     8985.00    182.86 o 
  -2   5   3    32487.09    31873.98    469.46 o 
  -1   5   3     5089.78     4422.64    150.99 o 
   0   5   3    28000.14    26822.01    277.93 o 
   1   5   3     5027.31     5177.07    159.91 o 
   2   5   3     5073.21     5255.54     95.31 o 
   3   5   3    11769.46    11075.44    290.93 o 
   4   5   3    39995.80    40722.19    328.32 o 
   5   5   3       57.85       38.77     20.66 o 
   6   5   3       23.10       15.14     14.43 o 
   7   5   3     3159.11     3182.09    209.00 o 
   8   5   3    16338.36    16633.65    426.83 o 
   9   5   3     1585.00     1462.85    106.96 o 
  10   5   3     1117.47     1076.25     80.62 o 
  11   5   3     5357.09     6328.53    329.94 o 
  12   5   3     1782.12     1560.78    149.51 o 
  13   5   3      823.97      468.48    155.82 o 
  14   5   3      541.60      626.17    181.41 o 
  15   5   3     3889.25     3942.82    476.87 o 
 -16   6   3     2255.15     2354.69    504.43 o 
 -15   6   3     3204.70     3409.29    291.37 o 
 -14   6   3        0.19       19.84     27.42 o 
 -13   6   3     2644.16     2499.71    210.56 o 
 -12   6   3      824.56     1048.93    111.81 o 
 -11   6   3     2708.66     2640.21    185.21 o 
 -10   6   3      699.61      668.35     75.16 o 
  -9   6   3       46.37       81.50     17.78 o 
  -8   6   3      401.19      552.34     61.77 o 
  -7   6   3       41.37       73.52     20.41 o 
  -6   6   3      600.31      489.33     54.74 o 
  -5   6   3      173.84      238.15     41.88 o 
  -4   6   3     3781.50     3766.58     79.12 o 
  -3   6   3    24050.07    24606.99    230.75 o 
  -2   6   3     7456.40     7143.25    127.95 o 
  -1   6   3      250.80      294.22     35.97 o 
   0   6   3    13993.16    14314.43    241.26 o 
   1   6   3    51945.29    51244.31    411.97 o 
   2   6   3    34843.42    34664.01    305.65 o 
   3   6   3     3806.15     3745.21    118.76 o 
   4   6   3     2142.40     2007.41    105.28 o 
   5   6   3    25305.73    26639.88    448.73 o 
   6   6   3    16795.38    17452.61    297.98 o 
   7   6   3     7301.12     7448.61    280.22 o 
   8   6   3       19.75       62.05     38.93 o 
   9   6   3     3950.38     4067.37    216.01 o 
  10   6   3     5032.18     4751.66    543.33 o 
  11   6   3     2478.13     2638.56    225.25 o 
  12   6   3       12.26       95.55     41.54 o 
  13   6   3        9.95       29.02     47.07 o 
  14   6   3       82.84       40.64     30.06 o 
  15   6   3       13.81       44.08     52.91 o 
 -16   7   3      757.90      599.24    203.31 o 
 -15   7   3      323.25      226.92     87.36 o 
 -14   7   3     1170.26     1310.11    178.05 o 
 -13   7   3     4546.88     4359.97    333.60 o 
 -12   7   3     5788.37     6009.73    798.43 o 
 -11   7   3     2303.31     1932.61    180.15 o 
 -10   7   3     1512.32     1396.61    120.08 o 
  -9   7   3      852.44      837.37     71.50 o 
  -8   7   3    13040.98    13814.17    327.67 o 
  -7   7   3     4927.66     5521.99    278.72 o 
  -6   7   3     8941.82     8814.41    208.69 o 
  -5   7   3     3737.86     3909.29    183.64 o 
  -4   7   3    14144.03    14587.27    289.39 o 
  -3   7   3     7714.93     7800.06    119.17 o 
  -2   7   3      317.39      315.83     26.86 o 
  -1   7   3    17271.88    17627.67    288.42 o 
   0   7   3    11661.38    12126.99    214.67 o 
   1   7   3     2321.40     2405.41     78.57 o 
   2   7   3      238.26      208.38     41.89 o 
   3   7   3    21763.30    22614.40    296.38 o 
   4   7   3     6672.34     6980.30    174.45 o 
   5   7   3     7047.37     7503.87    160.64 o 
   6   7   3      714.56      634.68     78.74 o 
   7   7   3     3413.59     3346.06    181.38 o 
   8   7   3     6817.75     6949.16    667.27 o 
   9   7   3     9271.66    10431.30    606.37 o 
  10   7   3    10152.94    11217.65    508.35 o 
  11   7   3      303.53      177.97     49.26 o 
  12   7   3     1040.17     1084.65    140.40 o 
  13   7   3     1598.53     1449.08    190.49 o 
  14   7   3     2638.59     2743.20    226.31 o 
 -15   8   3     2747.07     3035.63    622.64 o 
 -14   8   3      625.14      580.32    122.63 o 
 -13   8   3     7587.45     9282.32    536.09 o 
 -12   8   3       38.41      168.30    105.50 o 
 -11   8   3     5223.07     4929.13    352.99 o 
 -10   8   3     1223.59     1305.38     94.86 o 
  -9   8   3    21304.48    25068.36    589.71 o 
  -8   8   3      458.48      521.93     68.99 o 
  -7   8   3     1338.69     1741.49    160.96 o 
  -6   8   3     1198.46     1215.80    145.69 o 
  -5   8   3    54971.29    56243.16   1530.16 o 
  -4   8   3     2337.51     2385.58    130.39 o 
  -3   8   3     1774.18     1461.46     96.19 o 
  -2   8   3     2860.03     2663.61     82.26 o 
  -1   8   3    31367.85    31252.83    318.29 o 
   0   8   3        7.54       45.95     14.77 o 
   1   8   3     3093.31     2561.60     85.02 o 
   2   8   3      719.26      720.20     66.57 o 
   3   8   3     3329.68     2960.94     85.52 o 
   4   8   3       63.00       20.23     15.91 o 
   5   8   3       57.84      153.41     33.23 o 
   6   8   3       65.26       70.26     34.30 o 
   7   8   3     2839.41     2882.47    134.93 o 
   8   8   3     2040.91     2285.47    197.83 o 
   9   8   3     5535.09     5301.58    442.20 o 
  10   8   3        1.98       49.24     55.62 o 
  11   8   3     4026.94     3916.38    383.25 o 
  12   8   3     1098.08     1270.41    157.89 o 
  13   8   3     7602.44     7105.68    617.82 o 
  14   8   3        0.95       57.22     49.87 o 
 -15   9   3      742.53      506.08    126.92 o 
 -14   9   3      148.48      137.17     62.33 o 
 -13   9   3     1542.76     1379.38    203.29 o 
 -12   9   3     8501.85    10208.62    594.14 o 
 -11   9   3       55.73      -22.78     77.71 o 
 -10   9   3     3751.61     4056.71    506.80 o 
  -9   9   3      395.96      463.88     81.38 o 
  -8   9   3    11549.69    13114.16    259.10 o 
  -7   9   3     1016.42     1092.71    147.36 o 
  -6   9   3     5931.57     6097.22    294.03 o 
  -5   9   3     6740.48     7273.97    284.75 o 
  -4   9   3    18854.39    19184.62    190.85 o 
  -3   9   3     1815.53     1727.43     74.21 o 
  -2   9   3    11066.38    11082.25    220.16 o 
  -1   9   3    27343.90    27275.43    392.18 o 
   0   9   3     4920.99     5066.46    130.23 o 
   1   9   3     1489.87     1492.55     74.33 o 
   2   9   3      377.40      376.57     45.65 o 
   3   9   3    22404.78    23146.02    425.31 o 
   4   9   3      112.72       88.41     27.51 o 
   5   9   3     8002.52     8262.39    389.63 o 
   6   9   3     1914.94     1598.76    190.77 o 
   7   9   3     7608.03     7725.04    388.71 o 
   8   9   3      425.22      409.82    108.29 o 
   9   9   3     5151.63     4986.60    401.37 o 
  10   9   3     4775.34     5063.03    470.20 o 
  11   9   3      259.51      245.04     70.49 o 
  12   9   3      319.08      399.90     89.58 o 
  13   9   3      450.12      191.99     69.18 o 
 -14  10   3      101.10      105.81     88.94 o 
 -13  10   3      495.77      544.47    113.00 o 
 -12  10   3     2453.15     2362.98    302.91 o 
 -11  10   3      108.64      119.37     45.07 o 
 -10  10   3      857.80      797.99    144.57 o 
  -9  10   3       24.33       39.73     53.68 o 
  -8  10   3       40.13       63.36     35.24 o 
  -7  10   3      353.59      394.41     94.18 o 
  -6  10   3     1451.08     1925.29    273.21 o 
  -5  10   3       55.61       28.02     26.31 o 
  -4  10   3     7928.23     8012.71    235.30 o 
  -3  10   3     5278.46     5019.35    139.69 o 
  -2  10   3    16490.53    16941.53    289.12 o 
  -1  10   3      463.89      390.00     52.29 o 
   0  10   3     8826.89     8579.80    250.78 o 
   1  10   3     9423.58     9445.58    265.26 o 
   2  10   3    33680.98    35006.86    648.99 o 
   3  10   3     1325.35     1176.08    118.00 o 
   4  10   3     3813.91     3348.10    408.65 o 
   5  10   3     4079.91     3618.20    359.75 o 
   6  10   3    22611.98    23159.14    863.32 o 
   7  10   3     3368.80     2930.25    321.44 o 
   8  10   3       44.45      144.65     60.02 o 
   9  10   3      823.92      773.62    103.86 o 
  10  10   3     4854.30     4552.12    373.12 o 
  11  10   3     1344.14     1222.87    143.76 o 
  12  10   3      312.82      140.12     72.95 o 
  13  10   3       70.12      103.99     54.63 o 
 -14  11   3     1072.97     1119.29    144.05 o 
 -13  11   3       45.04      248.47     85.24 o 
 -12  11   3     2381.61     2723.66    267.52 o 
 -11  11   3     6316.02     6383.33    804.21 o 
 -10  11   3      127.19      208.63     82.86 o 
  -9  11   3      296.50      128.39     79.42 o 
  -8  11   3     5376.28     5661.96    484.25 o 
  -7  11   3     5778.79     5909.76    344.49 o 
  -6  11   3     4803.69     5206.96    246.93 o 
  -5  11   3     5362.28     5268.50    353.15 o 
  -4  11   3      115.41      234.62     38.98 o 
  -3  11   3     2929.95     3032.82     95.41 o 
  -2  11   3     6003.16     6130.13    180.93 o 
  -1  11   3     4252.75     4164.24     78.84 o 
   0  11   3     5754.20     5738.14    195.21 o 
   1  11   3     5539.18     5654.79    215.55 o 
   2  11   3     3796.26     3722.68    235.42 o 
   3  11   3     8416.25     8529.16    347.77 o 
   4  11   3     8603.26     8741.76    318.86 o 
   5  11   3      147.70       87.90     85.17 o 
   6  11   3        0.73      -41.75     41.75 o 
   7  11   3     6136.74     6250.79   1051.07 o 
   8  11   3     5535.72     5547.17    371.00 o 
   9  11   3        1.70       99.01     80.47 o 
  10  11   3     3491.27     3557.86    299.43 o 
  11  11   3     3491.18     3155.55    373.45 o 
  12  11   3      341.81      394.00     90.94 o 
 -13  12   3      237.16      246.50     93.46 o 
 -12  12   3      468.39      489.73    135.01 o 
 -11  12   3      193.63      160.68     73.24 o 
 -10  12   3    15385.06    17130.34   1053.83 o 
  -9  12   3     3440.19     4608.42    473.77 o 
  -8  12   3     3855.36     4499.38    225.42 o 
  -7  12   3       24.01      190.93    100.63 o 
  -6  12   3    16485.15    18393.50    578.35 o 
  -5  12   3     3580.38     3775.20    232.73 o 
  -4  12   3    13087.39    14223.54    428.78 o 
  -3  12   3     2726.14     2678.48    255.44 o 
  -2  12   3     3510.48     3400.76    130.15 o 
  -1  12   3      623.07      723.78     64.59 o 
   0  12   3     5914.21     6009.35    183.04 o 
   1  12   3      472.89      476.32     47.90 o 
   2  12   3       85.56       64.01     21.88 o 
   3  12   3      276.76      122.54     31.79 o 
   4  12   3      979.26      809.22    143.84 o 
   5  12   3      460.50      437.75    101.36 o 
   6  12   3       12.75      162.93    123.08 o 
   7  12   3     1002.56      893.60    163.33 o 
   8  12   3     5985.41     5958.14    494.06 o 
   9  12   3      204.73      125.70    161.55 o 
  10  12   3      195.78      140.81     65.84 o 
  11  12   3      161.48      165.18     63.50 o 
 -12  13   3      136.66      134.51     76.62 o 
 -11  13   3     4797.31     6011.90   1067.88 o 
 -10  13   3      545.66      683.84    150.86 o 
  -9  13   3     1730.47     2216.84    282.74 o 
  -8  13   3       59.89       61.64     49.67 o 
  -7  13   3    10547.97    12274.36    517.03 o 
  -6  13   3      121.35      105.74     53.60 o 
  -5  13   3      118.77      102.72     78.20 o 
  -4  13   3     1059.90      937.07    164.49 o 
  -3  13   3    11255.85    11611.88    439.18 o 
  -2  13   3     2243.26     2521.65    229.91 o 
  -1  13   3       71.07       83.95     31.64 o 
   0  13   3    10286.47    10650.60    278.34 o 
   1  13   3      573.61      349.39    170.61 o 
   2  13   3      838.89     1040.94    148.31 o 
   3  13   3      376.13      324.82     58.04 o 
   4  13   3    10244.01    10907.88    423.84 o 
   5  13   3      284.08      229.12     52.54 o 
   6  13   3      365.72      323.45     75.01 o 
   7  13   3      671.26      771.99    295.15 o 
   8  13   3     5932.11     6349.54    527.92 o 
   9  13   3     1358.91     1405.92    257.08 o 
  10  13   3       19.53       58.64     49.38 o 
  11  13   3     2598.19     2555.30    717.15 o 
 -11  14   3      620.60      459.62    167.44 o 
 -10  14   3        4.10       64.39     94.43 o 
  -9  14   3       81.62       74.08     66.08 o 
  -8  14   3       63.85      104.06     59.04 o 
  -7  14   3      358.73      305.64     94.51 o 
  -6  14   3      108.90       33.67     30.25 o 
  -5  14   3       46.10      111.83     50.89 o 
  -4  14   3      258.36      284.20     46.71 o 
  -3  14   3     9113.01    10238.47    345.37 o 
  -2  14   3     4817.83     4773.25    325.15 o 
  -1  14   3      131.48      184.04     54.44 o 
   0  14   3     2356.57     2224.59    214.60 o 
   1  14   3    21306.25    24447.00    481.68 o 
   2  14   3     3350.91     3282.94    319.94 o 
   3  14   3     2495.69     2201.98    232.58 o 
   4  14   3      399.36      314.21     77.59 o 
   5  14   3    10239.14    11279.86    503.46 o 
   6  14   3     1833.53     1954.28    224.30 o 
   7  14   3     5613.97     5644.21    532.75 o 
   8  14   3        3.93       34.64     38.84 o 
   9  14   3     2181.91     1968.96    229.82 o 
  10  14   3      639.69      525.87    108.22 o 
 -10  15   3      463.69      391.10    127.66 o 
  -9  15   3      463.19      456.99    157.47 o 
  -8  15   3     2804.19     2803.03    431.11 o 
  -7  15   3     4648.41     5403.28    409.30 o 
  -6  15   3      619.04      764.55    133.09 o 
  -5  15   3      379.49      550.93     97.12 o 
  -4  15   3     4141.49     4072.65    199.31 o 
  -3  15   3     2428.85     2196.75    214.74 o 
  -2  15   3       42.28       37.40     34.78 o 
  -1  15   3     4870.46     4961.29    281.73 o 
   0  15   3     6953.11     7236.25    314.26 o 
   1  15   3       99.47       24.83     26.16 o 
   2  15   3      602.44      484.21     76.89 o 
   3  15   3     4333.00     4570.16    396.59 o 
   4  15   3     5893.65     6700.95    464.09 o 
   5  15   3     2059.92     2501.91    337.70 o 
   6  15   3      185.75       37.26     33.60 o 
   7  15   3      530.50      363.36     80.80 o 
   8  15   3     1804.63     1844.91    229.89 o 
   9  15   3     2800.41     2943.58    344.97 o 
  -9  16   3     7225.86     8319.65   1047.08 o 
  -8  16   3     1188.62     1494.29    230.82 o 
  -7  16   3     1070.29     1026.83    287.22 o 
  -6  16   3     2168.94     2617.64    237.46 o 
  -5  16   3    11643.48    12793.09    777.74 o 
  -4  16   3      993.35      695.77    144.24 o 
  -3  16   3        1.36       34.01     29.06 o 
  -2  16   3      440.66      278.56     82.20 o 
  -1  16   3     4879.15     4699.30    341.68 o 
   0  16   3      366.08      292.45     71.08 o 
   1  16   3       63.50       43.05     49.67 o 
   2  16   3       40.42       34.44     66.09 o 
   3  16   3       96.27      130.07     47.72 o 
   4  16   3       20.91       77.79     55.71 o 
   5  16   3      138.02      211.96     70.00 o 
   6  16   3      158.84      148.98    100.56 o 
   7  16   3     1368.74     1240.27    433.62 o 
  -7  17   3       23.46       65.06     46.29 o 
  -6  17   3     3045.22     2904.28    387.26 o 
  -5  17   3     1402.96     1289.86    209.47 o 
  -4  17   3     2749.33     2821.54    322.40 o 
  -3  17   3        0.29       82.55     34.61 o 
  -2  17   3     2312.35     1995.04    213.36 o 
  -1  17   3     5236.77     5231.18    386.30 o 
   0  17   3      200.68      144.02     94.30 o 
   1  17   3      347.40      214.52     88.93 o 
   2  17   3      577.27      706.79    208.49 o 
   3  17   3     6233.85     6639.17   1297.09 o 
   4  17   3      277.13      170.97    115.39 o 
   5  17   3      924.11      615.86    293.42 o 
  -4  18   3     2940.35     3070.29    367.29 o 
  -3  18   3      496.32      297.70    101.96 o 
  -2  18   3     2762.66     2168.25    304.12 o 
  -1  18   3       42.15       93.48     35.94 o 
   0  18   3     2150.42     1906.61    252.37 o 
   1  18   3     1356.92      988.76    380.09 o 
   2  18   3     8905.25    11524.07    933.34 o 
   3  18   3      166.25      332.52    191.69 o 
 -16   0   4      198.83      254.18    100.79 o 
 -14   0   4     1827.86     1459.57    182.47 o 
 -12   0   4     1533.60     1536.18    179.20 o 
 -10   0   4    11755.56    11553.92    295.06 o 
  -8   0   4     3309.02     3338.68    108.59 o 
  -6   0   4    44937.27    49024.58    564.10 o 
  -4   0   4    27432.73    27610.21    346.51 o 
  -2   0   4    92078.45    88386.07    966.95 o 
   0   0   4    80627.84    76209.29    688.08 o 
   2   0   4     6914.99     6704.98    128.47 o 
   4   0   4    27368.37    26088.34    286.64 o 
   6   0   4      172.24       38.72     51.73 o 
   8   0   4     1068.21      975.62    130.13 o 
  10   0   4        0.41       46.07     24.80 o 
  12   0   4     2234.63     2345.03    336.28 o 
  14   0   4       60.72      167.42     83.37 o 
 -17   1   4      926.38      671.07    144.63 o 
 -16   1   4      178.76      149.24     61.57 o 
 -15   1   4      806.67      716.63    129.48 o 
 -14   1   4     7828.80     8817.26    475.23 o 
 -13   1   4      180.27      155.86     30.51 o 
 -12   1   4        4.18       25.61     22.93 o 
 -11   1   4     7826.82     8057.10    339.08 o 
 -10   1   4     7974.58     8120.62    293.16 o 
  -9   1   4      817.28      721.07     75.60 o 
  -8   1   4     9035.45     9229.61    207.31 o 
  -7   1   4    22746.33    23024.00    253.26 o 
  -6   1   4     2045.03     2120.48     79.24 o 
  -5   1   4        8.80       29.00     10.85 o 
  -4   1   4     7546.03     7459.26    119.22 o 
  -3   1   4    41985.40    42487.77    392.35 o 
  -2   1   4    23449.20    22052.50    193.36 o 
  -1   1   4     2625.91     2710.54    100.18 o 
   0   1   4     6856.93     5994.37     71.44 o 
   1   1   4    52369.15    51098.79    340.08 o 
   2   1   4    33080.05    31201.34    224.57 o 
   3   1   4      142.68      304.88     38.63 o 
   4   1   4    11056.38    10316.65    159.36 o 
   5   1   4     3826.51     3729.71     88.91 o 
   6   1   4     6246.91     5891.89    106.11 o 
   7   1   4       71.40       86.96     17.44 o 
   8   1   4    14188.17    15000.17    208.13 o 
   9   1   4      614.43      594.50     58.10 o 
  10   1   4      614.66      607.01     83.79 o 
  11   1   4     2432.36     2446.05    195.91 o 
  12   1   4     7148.47     6988.44    514.60 o 
  13   1   4      215.53      221.98     73.58 o 
  14   1   4      693.91      606.71    100.68 o 
  15   1   4     1789.22     1554.46    160.64 o 
 -17   2   4     4055.89     3684.66    471.99 o 
 -16   2   4     5128.62     5463.14   1024.71 o 
 -15   2   4     3351.18     2940.54    279.23 o 
 -14   2   4      206.94      134.58     55.96 o 
 -13   2   4     9574.23    10270.68    321.87 o 
 -12   2   4    10660.34    11744.92    351.18 o 
 -11   2   4    11841.08    13041.39    230.55 o 
 -10   2   4       10.30       40.46     22.98 o 
  -9   2   4     1992.27     2022.47    166.35 o 
  -8   2   4     7551.61     7930.53    195.22 o 
  -7   2   4    13857.35    13795.06    312.93 o 
  -6   2   4     9194.09     9051.85    203.74 o 
  -5   2   4     3386.16     2935.58     87.74 o 
  -4   2   4       31.95       32.76     17.12 o 
  -3   2   4      189.78      207.02     28.25 o 
  -2   2   4      269.95      296.01     33.92 o 
  -1   2   4     2232.55     1710.95     63.35 o 
   0   2   4     1480.27      936.94     56.21 o 
   1   2   4    19133.89    17466.43    194.20 o 
   2   2   4     8057.51     7147.61    133.75 o 
   3   2   4     3056.18     2401.59     83.41 o 
   4   2   4    20665.56    18485.92    251.87 o 
   5   2   4    42466.67    42410.18    348.67 o 
   6   2   4    23647.56    24476.38    237.06 o 
   7   2   4     4243.12     4252.21    122.14 o 
   8   2   4      806.35      710.81     70.69 o 
   9   2   4    17510.22    17778.10    346.58 o 
  10   2   4    14689.92    16724.40    423.54 o 
  11   2   4     6852.23     7473.05    235.92 o 
  12   2   4      169.62      108.02     45.07 o 
  13   2   4     3573.52     3824.24    334.76 o 
  14   2   4     2629.26     2804.86    210.53 o 
  15   2   4     1272.90     1098.16    129.94 o 
 -17   3   4      247.71      126.74    111.31 o 
 -16   3   4      326.25      294.99     71.75 o 
 -15   3   4     3199.47     3657.17    382.28 o 
 -14   3   4     1295.49     1250.06    129.58 o 
 -13   3   4     4283.06     4141.66    319.15 o 
 -12   3   4     4449.36     5100.42    267.31 o 
 -11   3   4     1169.64     1057.32    138.26 o 
 -10   3   4     2178.32     2123.55    101.40 o 
  -9   3   4    16081.31    16982.03    235.12 o 
  -8   3   4    19860.97    20760.29    319.33 o 
  -7   3   4     3042.58     3032.51    104.54 o 
  -6   3   4    19944.06    19650.18    323.18 o 
  -5   3   4     8875.23     8631.26    160.37 o 
  -4   3   4    20266.89    20916.01    246.79 o 
  -3   3   4     1664.11     1775.31     53.39 o 
  -2   3   4    17415.76    16409.15    217.49 o 
  -1   3   4     8982.32     8381.44    125.69 o 
   0   3   4     7648.43     8642.37    119.21 o 
   1   3   4     8425.85     7205.56    126.82 o 
   2   3   4     4043.08     3804.45     82.14 o 
   3   3   4    14838.11    15587.57    214.08 o 
   4   3   4    11437.49    11127.03    162.79 o 
   5   3   4       44.21       41.03     16.30 o 
   6   3   4      141.67       97.28     29.72 o 
   7   3   4    14770.00    15569.59    334.44 o 
   8   3   4     3962.19     3813.26    126.69 o 
   9   3   4     7304.27     7821.20    339.95 o 
  10   3   4     1105.53      964.40     85.86 o 
  11   3   4     2908.66     2824.69    224.93 o 
  12   3   4     3020.63     2904.50    279.97 o 
  13   3   4     4250.00     4861.40    347.95 o 
  14   3   4     1709.86     2119.09    192.93 o 
  15   3   4       28.90      117.87     59.23 o 
 -17   4   4       94.39      352.14    154.33 o 
 -16   4   4        9.58       68.35     38.37 o 
 -15   4   4      239.51      267.65     65.26 o 
 -14   4   4       31.44      112.97     41.65 o 
 -13   4   4     1742.35     1566.32    173.83 o 
 -12   4   4      189.86      260.49    114.21 o 
 -11   4   4     1672.46     1361.71    102.37 o 
 -10   4   4      414.15      336.47     48.18 o 
  -9   4   4    24821.24    27161.25    552.84 o 
  -8   4   4     1351.95     1404.84    116.17 o 
  -7   4   4     9485.70     9330.12    181.91 o 
  -6   4   4      840.05      824.68     64.97 o 
  -5   4   4   122740.53   124802.26   1076.68 o 
  -4   4   4        8.06       33.75      7.98 o 
  -3   4   4     5513.00     5278.61    131.17 o 
  -2   4   4      886.60      605.94     76.47 o 
  -1   4   4    98456.68    96481.79   1040.59 o 
   0   4   4     2230.51     1874.72     53.57 o 
   1   4   4     1053.38     1236.49     74.51 o 
   2   4   4      152.48      112.23     30.11 o 
   3   4   4    43274.16    42840.61    332.35 o 
   4   4   4      867.51      794.64     57.68 o 
   5   4   4     1976.39     1906.61     73.53 o 
   6   4   4      384.15      342.81     29.79 o 
   7   4   4     2115.68     1896.63    169.17 o 
   8   4   4      372.06      200.11     39.99 o 
   9   4   4        1.52       79.66     45.73 o 
  10   4   4       11.77      119.93     35.06 o 
  11   4   4      983.11     1005.43     87.12 o 
  12   4   4        5.10       68.58     28.97 o 
  13   4   4     1527.71     1736.97    181.68 o 
  14   4   4        0.15       -9.76     51.15 o 
  15   4   4     1361.85     1073.25    122.52 o 
 -16   5   4        3.33       40.88     29.53 o 
 -15   5   4     4392.02     5522.11    409.53 o 
 -14   5   4       55.18      124.34     43.52 o 
 -13   5   4     5847.21     6726.26    571.33 o 
 -12   5   4     3139.62     3171.62    354.68 o 
 -11   5   4     4143.00     4354.16    242.43 o 
 -10   5   4      609.83      608.05     80.90 o 
  -9   5   4    10682.45    11113.60    229.72 o 
  -8   5   4    17291.34    18456.95    228.13 o 
  -7   5   4       15.62       28.39     10.45 o 
  -6   5   4     6724.67     6543.39    142.08 o 
  -5   5   4     1300.52     1199.97     50.31 o 
  -4   5   4    48571.83    48146.68    399.32 o 
  -3   5   4    17916.09    17593.30    291.58 o 
  -2   5   4    20435.16    19884.52    375.25 o 
  -1   5   4       95.74      132.14     24.12 o 
   0   5   4    40600.34    39634.31    387.15 o 
   1   5   4     1736.78     1463.48     57.30 o 
   2   5   4    16411.42    15813.12    277.36 o 
   3   5   4    39444.46    39049.96    295.48 o 
   4   5   4     7339.38     7279.46    149.61 o 
   5   5   4      709.75      631.98     45.41 o 
   6   5   4     6478.06     6261.07    213.64 o 
   7   5   4    11822.24    12420.42    233.52 o 
   8   5   4      731.64      725.62     62.78 o 
   9   5   4     4396.89     4252.17    228.47 o 
  10   5   4       25.69      103.42     32.90 o 
  11   5   4     3146.91     3414.40    306.47 o 
  12   5   4      162.00      143.88     39.86 o 
  13   5   4     3558.82     3058.52    250.93 o 
  14   5   4     1280.35     1168.73    163.98 o 
 -16   6   4     7107.68     6726.82   1273.47 o 
 -15   6   4     1406.46     1512.65    388.48 o 
 -14   6   4      193.37       93.08     50.41 o 
 -13   6   4     3813.80     3623.35    291.42 o 
 -12   6   4    18130.07    19926.50    530.33 o 
 -11   6   4     3029.82     2825.65    263.95 o 
 -10   6   4      829.23      837.07    103.77 o 
  -9   6   4     1415.52     1535.86    124.39 o 
  -8   6   4     7343.99     8024.75    235.73 o 
  -7   6   4     2088.14     2168.02    108.43 o 
  -6   6   4     1012.40     1007.01     86.29 o 
  -5   6   4      949.75      861.82     60.24 o 
  -4   6   4     1392.52     1445.45    119.28 o 
  -3   6   4     2761.48     2447.18     93.74 o 
  -2   6   4      228.77      159.33     57.87 o 
  -1   6   4     1256.81     1138.36     51.69 o 
   0   6   4     1420.06     1494.33    167.21 o 
   1   6   4     2333.28     2255.83     95.42 o 
   2   6   4    11366.53    11446.29    292.34 o 
   3   6   4      981.10      839.90     79.37 o 
   4   6   4     8503.80     8298.83    162.16 o 
   5   6   4     9578.13     9811.26    174.46 o 
   6   6   4    10150.55    10748.53    159.33 o 
   7   6   4     8697.46     8754.73    309.09 o 
   8   6   4       18.03       70.90     39.43 o 
   9   6   4    11658.15    12761.64    478.17 o 
  10   6   4    11362.21    12462.80    686.34 o 
  11   6   4     1547.44     1446.42    171.58 o 
  12   6   4      524.68      584.70    101.24 o 
  13   6   4      584.72      653.57    154.64 o 
  14   6   4     4213.53     5027.73    259.05 o 
 -16   7   4      338.74      213.34    147.50 o 
 -15   7   4      643.45      626.32    244.21 o 
 -14   7   4     7519.05     7217.23    920.25 o 
 -13   7   4       39.64       79.25     39.87 o 
 -12   7   4      841.50      720.46    153.49 o 
 -11   7   4     5364.79     5969.36    439.00 o 
 -10   7   4     5027.69     4239.05    273.04 o 
  -9   7   4      753.46      669.14     73.32 o 
  -8   7   4     7789.76     8221.66    285.81 o 
  -7   7   4    18448.63    19850.93    233.80 o 
  -6   7   4      200.12      105.39     31.10 o 
  -5   7   4      504.65      384.44     56.72 o 
  -4   7   4    10451.36    11107.45    229.68 o 
  -3   7   4    37845.82    39904.69    489.64 o 
  -2   7   4     7556.67     8004.25    193.65 o 
  -1   7   4      137.50      160.08     31.48 o 
   0   7   4     1422.23     1238.11    106.47 o 
   1   7   4    23873.92    24868.09    306.34 o 
   2   7   4    31130.91    31858.73    343.40 o 
   3   7   4      975.56      940.80     75.12 o 
   4   7   4     3279.05     3313.00     99.18 o 
   5   7   4     6017.10     6011.31    150.83 o 
   6   7   4     2779.98     3107.72    582.14 o 
   7   7   4     2645.28     2630.13    267.03 o 
   8   7   4     8472.02     9117.30    349.99 o 
   9   7   4       96.08      109.92     49.00 o 
  10   7   4        0.00       23.61     40.28 o 
  11   7   4     2689.32     2616.70    231.71 o 
  12   7   4     4030.74     3662.04    350.42 o 
  13   7   4       50.59      142.72     54.18 o 
  14   7   4     1175.85     1282.96    125.04 o 
 -15   8   4        6.23      152.86     68.15 o 
 -14   8   4      575.32      553.36     89.31 o 
 -13   8   4        5.75      151.96     64.48 o 
 -12   8   4       42.35      -10.32     57.00 o 
 -11   8   4      726.39     1237.56    282.59 o 
 -10   8   4    14786.88    17265.89    704.36 o 
  -9   8   4     1097.59      930.02     77.41 o 
  -8   8   4      925.78      926.65     82.14 o 
  -7   8   4      316.59      340.27     39.82 o 
  -6   8   4    21740.76    23731.58    624.16 o 
  -5   8   4     4674.13     4814.56    146.62 o 
  -4   8   4    18668.77    20076.32    499.09 o 
  -3   8   4      424.49      420.33     53.75 o 
  -2   8   4    37141.13    39518.18    484.97 o 
  -1   8   4     8744.34     8450.65    164.29 o 
   0   8   4    49669.72    50676.86    495.37 o 
   1   8   4     2910.98     2844.94    117.76 o 
   2   8   4     4872.32     5121.25    201.31 o 
   3   8   4      452.23      451.25     43.72 o 
   4   8   4    10510.62    11154.96    318.74 o 
   5   8   4      370.45      346.30     46.35 o 
   6   8   4      467.91      461.56     75.07 o 
   7   8   4      315.98      370.49    106.46 o 
   8   8   4       57.83      107.18     48.12 o 
   9   8   4       29.81       22.16     42.12 o 
  10   8   4       40.97       59.00     39.94 o 
  11   8   4        1.10       15.01     45.23 o 
  12   8   4     1290.42     1078.28    186.43 o 
  13   8   4       24.12       89.78     44.86 o 
 -15   9   4       20.79      106.79     90.43 o 
 -14   9   4     5474.34     5206.20    846.13 o 
 -13   9   4       13.61      147.39    116.18 o 
 -12   9   4       60.83      123.46     70.08 o 
 -11   9   4     5031.84     6186.81    258.80 o 
 -10   9   4     7723.59     8570.78    461.41 o 
  -9   9   4      932.57      972.27    158.16 o 
  -8   9   4       10.20       33.11     47.04 o 
  -7   9   4    17862.89    19533.55    407.67 o 
  -6   9   4     3888.92     3433.00    159.92 o 
  -5   9   4     3713.90     3581.08    119.80 o 
  -4   9   4      285.91      311.75     62.25 o 
  -3   9   4    23210.65    23837.48    479.80 o 
  -2   9   4     2429.25     2479.96    121.98 o 
  -1   9   4      452.38      447.20     45.91 o 
   0   9   4     2118.00     2167.27    157.91 o 
   1   9   4    15779.79    15877.86    199.33 o 
   2   9   4     5064.75     4994.59    165.78 o 
   3   9   4      143.56      117.27     30.52 o 
   4   9   4     8540.34     9119.78    292.38 o 
   5   9   4     2787.37     2484.68    358.15 o 
   6   9   4      764.21      842.36     98.36 o 
   7   9   4      119.90      211.26     44.01 o 
   8   9   4     8899.63     9860.89    525.95 o 
   9   9   4       14.57       82.30     35.68 o 
  10   9   4      225.30      196.61     42.21 o 
  11   9   4      103.13       95.22     69.25 o 
  12   9   4     5341.64     5369.22    479.22 o 
  13   9   4      265.62      202.82     70.11 o 
 -14  10   4       38.49       10.52     70.02 o 
 -13  10   4     6430.14     7346.30    895.41 o 
 -12  10   4     4197.85     4548.10    536.59 o 
 -11  10   4     9338.06    10505.42    557.89 o 
 -10  10   4       13.65       50.30     71.35 o 
  -9  10   4     2566.46     2440.66    394.96 o 
  -8  10   4     4524.92     4291.41    280.73 o 
  -7  10   4     7445.90     8259.36    356.83 o 
  -6  10   4        4.28       19.22     26.97 o 
  -5  10   4      132.71       72.94     30.68 o 
  -4  10   4      334.69      229.47     28.59 o 
  -3  10   4        0.84       40.65     23.86 o 
  -2  10   4       67.50       79.65     16.45 o 
  -1  10   4       11.08       50.69     31.72 o 
   0  10   4     1029.04     1011.75    108.50 o 
   1  10   4    12541.77    12561.19    236.89 o 
   2  10   4     2437.83     2353.23     96.85 o 
   3  10   4     2122.97     2196.46    109.94 o 
   4  10   4     1399.90     1290.24    108.88 o 
   5  10   4    19383.75    19757.07    709.18 o 
   6  10   4     5351.95     5688.97    269.92 o 
   7  10   4     3842.15     3701.28    324.84 o 
   8  10   4      498.75      479.39     59.05 o 
   9  10   4     9971.53    11410.76    561.38 o 
  10  10   4     2770.05     2845.90    251.44 o 
  11  10   4     4055.45     3699.52    304.10 o 
  12  10   4        0.05       61.28     38.49 o 
 -14  11   4     1713.85     1846.62    416.67 o 
 -13  11   4     3029.90     3017.94    335.07 o 
 -12  11   4      555.37      249.60    102.62 o 
 -11  11   4      248.16      161.47    206.61 o 
 -10  11   4     4212.44     4163.00    426.30 o 
  -9  11   4     7346.40     7874.53    398.02 o 
  -8  11   4     4484.89     4607.99    305.62 o 
  -7  11   4     3078.70     2786.26    261.95 o 
  -6  11   4     2372.08     2185.76    186.85 o 
  -5  11   4     2574.73     2262.32    230.72 o 
  -4  11   4    10529.49    11930.40    359.02 o 
  -3  11   4    10243.72    11170.08    231.79 o 
  -2  11   4     1692.88     1572.18    134.22 o 
  -1  11   4       29.54       34.79     27.44 o 
   0  11   4     9872.70     9677.75    572.66 o 
   1  11   4     2723.98     3134.93    201.29 o 
   2  11   4      821.20      638.12     61.93 o 
   3  11   4     5806.13     6003.78    255.36 o 
   4  11   4     8870.40     9854.81   1185.31 o 
   5  11   4        2.14       27.49     38.97 o 
   6  11   4       36.48       79.47     63.95 o 
   7  11   4     9301.80    10598.87    543.58 o 
   8  11   4     4616.88     4973.60    321.08 o 
   9  11   4     2197.70     2400.76    249.27 o 
  10  11   4       39.12       94.52     44.16 o 
  11  11   4     1127.50     1128.36     97.83 o 
  12  11   4     1161.22     1289.84    148.84 o 
 -13  12   4      156.74      138.46     59.67 o 
 -12  12   4        0.45       96.57     61.41 o 
 -11  12   4     2136.66     2294.03    252.94 o 
 -10  12   4      961.60     1182.91    150.27 o 
  -8  12   4       24.52       36.60     45.01 o 
  -7  12   4     4363.36     4587.53    275.99 o 
  -6  12   4     1686.46     1556.88    177.87 o 
  -5  12   4    23403.40    26356.37    791.63 o 
  -4  12   4     2837.45     2354.88    127.25 o 
  -3  12   4     2047.38     1691.13    128.25 o 
  -2  12   4       50.30       40.70     20.98 o 
  -1  12   4    32022.16    34156.71    634.16 o 
   0  12   4     2213.45     2274.34    200.40 o 
   1  12   4      159.50      131.48     48.27 o 
   2  12   4      495.26      309.26     41.42 o 
   3  12   4    10913.82    11199.33    319.47 o 
   4  12   4     1131.14      761.06    151.30 o 
   5  12   4      137.26      173.49     52.39 o 
   6  12   4        0.56       55.34     42.56 o 
   7  12   4      245.01      147.59     42.00 o 
   8  12   4       26.35       98.98     54.16 o 
   9  12   4       65.21      112.77     53.23 o 
  10  12   4      152.89      153.21     73.21 o 
  11  12   4      285.95      292.46     70.65 o 
 -12  13   4      788.85      598.98    213.67 o 
 -11  13   4     1761.83     1959.55    294.40 o 
 -10  13   4       51.28      181.71     59.28 o 
  -9  13   4     2179.66     1729.30    315.06 o 
  -8  13   4     6839.17     7501.54    780.37 o 
  -7  13   4      436.78      344.03    103.07 o 
  -6  13   4     3060.65     2610.80    389.36 o 
  -5  13   4     2450.78     2344.50    226.29 o 
  -4  13   4     9813.83    10320.25    435.65 o 
  -3  13   4      212.71      136.99     51.42 o 
  -2  13   4     5883.46     5704.74    340.23 o 
  -1  13   4       54.09       49.45     31.59 o 
   0  13   4     3408.48     3521.33    311.57 o 
   1  13   4       32.03      148.71     43.27 o 
   2  13   4     7501.98     7789.32    304.80 o 
   3  13   4     7422.85     7516.71    305.41 o 
   4  13   4     1311.37     1271.40    140.66 o 
   5  13   4      504.70      333.26     66.26 o 
   6  13   4     1584.30     1418.15    170.29 o 
   7  13   4     6020.54     7085.45    463.52 o 
   8  13   4       85.30      163.39     55.98 o 
   9  13   4     1000.84     1112.79    225.95 o 
  10  13   4      625.01      449.64    108.35 o 
 -11  14   4     1272.59     1787.70    229.64 o 
 -10  14   4      171.92      172.95     96.79 o 
  -9  14   4      255.98      108.90     57.03 o 
  -8  14   4     4522.63     5141.34    575.43 o 
  -7  14   4      550.58      847.46    271.92 o 
  -6  14   4      552.15      657.24    126.01 o 
  -5  14   4      135.55       98.46     38.52 o 
  -4  14   4      234.08      124.92     46.53 o 
  -3  14   4       91.08      147.64     45.58 o 
  -2  14   4       45.03       80.85     35.19 o 
  -1  14   4        0.08      114.23     41.61 o 
   0  14   4     3911.73     3782.80    261.28 o 
   1  14   4     1020.78      762.77    108.52 o 
   2  14   4     2476.24     2736.72    269.72 o 
   3  14   4       35.12      143.29     76.55 o 
   4  14   4     2515.72     2567.35    425.61 o 
   5  14   4     2087.43     2066.49    249.95 o 
   6  14   4     9007.95     9936.04    592.97 o 
   7  14   4      235.62      255.61     86.60 o 
   8  14   4      767.12      764.67    151.13 o 
   9  14   4      875.20      930.61    226.60 o 
 -10  15   4     2086.21     2821.25    382.44 o 
  -9  15   4       77.08       94.41     71.55 o 
  -8  15   4     2933.56     3226.18    482.63 o 
  -7  15   4     4233.42     4015.59    501.08 o 
  -6  15   4      138.55       87.05     65.90 o 
  -5  15   4      119.36      117.24     43.75 o 
  -4  15   4     5152.55     5713.39    412.22 o 
  -3  15   4     4675.35     4420.78    211.01 o 
  -2  15   4     3934.46     3885.41    196.00 o 
  -1  15   4      641.27      663.38     83.57 o 
   0  15   4     1191.93      949.76    119.81 o 
   1  15   4     4438.21     4471.90    233.80 o 
   2  15   4     3842.88     3778.46    766.61 o 
   3  15   4     2310.95     2598.82    464.49 o 
   4  15   4     1291.60     1184.75    323.02 o 
   5  15   4     3385.26     3572.90    508.32 o 
   6  15   4     1864.22     1947.16    362.34 o 
   7  15   4     1212.68     1342.32    217.01 o 
   8  15   4     2449.11     2279.22    224.50 o 
  -8  16   4      396.19      482.28    122.06 o 
  -7  16   4      128.89      129.45     52.34 o 
  -6  16   4    10427.78    12098.74   2053.10 o 
  -5  16   4     2583.66     2787.44    364.98 o 
  -4  16   4     3566.48     3800.68    321.92 o 
  -3  16   4      211.60      168.50     58.96 o 
  -2  16   4     8635.84     9059.74    490.97 o 
  -1  16   4     3194.88     3092.47    260.28 o 
   0  16   4     6926.89     7665.62    756.33 o 
   1  16   4       42.88       30.23     43.79 o 
   2  16   4     2893.76     2342.20    436.12 o 
   3  16   4      652.16      744.58    265.87 o 
   4  16   4     3689.77     3885.13    653.81 o 
   5  16   4      168.96      228.87     81.09 o 
   6  16   4      129.51       78.68     57.07 o 
   7  16   4       26.08      107.45     42.70 o 
  -7  17   4     5192.42     5528.50    681.63 o 
  -6  17   4     1416.25     1470.09    218.16 o 
  -5  17   4     1159.66      557.63    371.92 o 
  -4  17   4        0.68       96.02     56.19 o 
  -3  17   4     7751.02     8176.24    571.34 o 
  -2  17   4      147.93      179.78     48.15 o 
  -1  17   4       67.53      114.08     38.99 o 
   0  17   4      813.28      659.93    136.37 o 
   1  17   4     6599.61     7688.47    572.58 o 
   2  17   4      640.48      306.74    101.34 o 
   3  17   4      202.02      144.68    110.05 o 
   4  17   4     3353.01     3515.59    700.36 o 
   5  17   4     1104.76     1288.22    245.78 o 
  -4  18   4        4.52      137.15     44.85 o 
  -3  18   4       22.02       83.93     46.85 o 
  -2  18   4       69.96      133.09    132.58 o 
  -1  18   4       11.85       45.85     43.99 o 
   0  18   4       64.50      168.05     56.01 o 
   1  18   4     3021.77     2710.05    548.70 o 
   2  18   4      515.71      437.39    182.74 o 
 -17   0   5      495.32      282.12    167.36 o 
 -15   0   5     3840.30     3331.44    352.77 o 
 -13   0   5     2348.75     2340.80    253.70 o 
 -11   0   5     3159.85     2716.16    135.84 o 
  -9   0   5      215.24       81.32     74.10 o 
  -7   0   5     4965.27     4956.24    163.47 o 
  -5   0   5    11824.98    12031.91    347.51 o 
  -3   0   5    28746.25    26419.14    364.78 o 
  -1   0   5   100554.89    99134.27   1106.10 o 
   1   0   5      568.14      670.13     72.01 o 
   3   0   5    92866.81    94733.55    837.70 o 
   5   0   5     1765.89     1867.19    100.96 o 
   7   0   5    34015.14    35665.83    440.61 o 
   9   0   5     2120.75     1911.03    250.91 o 
  11   0   5      752.05      618.59    131.09 o 
  13   0   5     1378.53     1447.47    212.69 o 
 -17   1   5      187.45      163.03     59.82 o 
 -16   1   5     1522.19     1490.49    196.53 o 
 -15   1   5     5306.62     4933.50    311.64 o 
 -14   1   5      637.16      494.05     74.83 o 
 -13   1   5      845.85      842.46    104.44 o 
 -12   1   5      767.72      729.68     73.53 o 
 -11   1   5    10340.30    11616.30    222.05 o 
 -10   1   5     5435.62     5589.49    236.15 o 
  -9   1   5    10321.77    11605.96    265.49 o 
  -8   1   5     4836.65     4527.99    132.00 o 
  -7   1   5     5389.31     5594.44    193.11 o 
  -6   1   5     4105.26     4206.74    117.45 o 
  -5   1   5    31079.96    31319.45    345.43 o 
  -4   1   5     9293.54     8825.40    189.94 o 
  -3   1   5     2259.41     1940.99     72.31 o 
  -2   1   5     6254.67     6413.68    108.89 o 
  -1   1   5      816.45      383.53     49.67 o 
   0   1   5    33135.06    30507.50    226.11 o 
   1   1   5    10147.29     9567.27    124.69 o 
   2   1   5    28870.80    27578.48    237.28 o 
   3   1   5      472.61      397.23     36.15 o 
   4   1   5    12414.47    12144.39    175.58 o 
   5   1   5      494.10      632.21     54.53 o 
   6   1   5     9211.58     9153.56    175.07 o 
   7   1   5     7635.42     7679.16    189.05 o 
   8   1   5     3015.67     2817.31    133.14 o 
   9   1   5      925.89      961.95     77.97 o 
  10   1   5      951.95      878.31    107.96 o 
  11   1   5     6265.55     7352.08    317.39 o 
  12   1   5      510.11      507.15     56.50 o 
  13   1   5     2240.03     2212.35    187.51 o 
  14   1   5        9.44       65.23     49.44 o 
 -17   2   5     2024.47     1796.54    199.47 o 
 -16   2   5     1770.82     1679.47    251.74 o 
 -15   2   5       93.51      127.33     42.98 o 
 -14   2   5      637.17      621.46     91.13 o 
 -13   2   5     4678.66     4707.05    264.76 o 
 -12   2   5    17931.01    19645.12    393.67 o 
 -11   2   5     2757.13     2569.84    224.26 o 
 -10   2   5       49.95       41.27     20.31 o 
  -9   2   5    20314.94    20589.64    361.21 o 
  -8   2   5    29294.90    30323.54    438.80 o 
  -7   2   5    12250.14    12196.75    227.10 o 
  -6   2   5     1821.66     1577.76     81.66 o 
  -5   2   5     1921.16     2231.14    110.11 o 
  -4   2   5    41691.38    40565.85    329.08 o 
  -3   2   5    12229.78    11996.79    204.87 o 
  -2   2   5      134.48      107.96     31.04 o 
  -1   2   5      587.35      390.76     41.87 o 
   0   2   5     5170.60     4742.95    107.80 o 
   1   2   5    10463.81     8864.20    120.15 o 
   2   2   5       95.83      167.11     20.28 o 
   3   2   5     2247.25     2137.18     60.23 o 
   4   2   5     1093.01     1209.98     82.78 o 
   5   2   5     1579.08     1589.21    106.67 o 
   6   2   5    10903.52    10858.10    207.73 o 
   7   2   5       30.63       60.52     22.09 o 
   8   2   5     1577.56     1496.31     96.39 o 
   9   2   5    10487.69    10955.30    277.46 o 
  10   2   5    13124.88    14566.56    387.35 o 
  11   2   5     2955.85     3239.90    216.46 o 
  12   2   5       94.24       76.94     38.80 o 
  13   2   5     2566.94     2800.11    239.36 o 
  14   2   5     4978.05     5043.85    381.23 o 
 -17   3   5     1929.11     1682.47    201.44 o 
 -16   3   5     2549.34     2740.84    423.77 o 
 -15   3   5        2.38       34.10     30.94 o 
 -14   3   5     4104.17     3699.01    290.38 o 
 -13   3   5     1289.32      969.47    143.17 o 
 -12   3   5      107.04       66.85     40.94 o 
 -11   3   5     1733.04     1494.34    113.71 o 
 -10   3   5    22184.42    24498.26    396.10 o 
  -9   3   5     1923.20     1827.55     91.19 o 
  -8   3   5      200.62      123.66     38.35 o 
  -7   3   5    15607.71    16291.67    204.51 o 
  -6   3   5    42909.35    43079.74    435.24 o 
  -5   3   5      354.29      336.21     34.40 o 
  -4   3   5     7215.42     7414.58    211.15 o 
  -3   3   5    61447.47    58549.60    460.31 o 
  -2   3   5     1266.85     1254.94     83.97 o 
  -1   3   5     5523.78     4873.42    105.61 o 
   0   3   5    18361.34    18154.97    264.11 o 
   1   3   5    21060.66    21571.52    284.39 o 
   2   3   5      990.74     1291.36     72.49 o 
   3   3   5       93.88      110.39     25.79 o 
   4   3   5       74.40       87.93     25.07 o 
   5   3   5    17526.50    17785.13    236.14 o 
   6   3   5    16279.51    16132.96    221.24 o 
   7   3   5       15.20       15.45     20.65 o 
   8   3   5     2827.90     2733.57    202.80 o 
   9   3   5     5485.06     5855.25    222.81 o 
  10   3   5     2907.59     2974.88    212.90 o 
  11   3   5      689.72      772.42     75.99 o 
  12   3   5     5305.75     5492.65    423.65 o 
  13   3   5      944.24      750.85    166.42 o 
  14   3   5      110.66       58.00     47.75 o 
 -16   4   5     1308.94     1204.97    119.42 o 
 -15   4   5       22.38      105.33     33.91 o 
 -14   4   5     3240.94     3075.79    194.22 o 
 -13   4   5      418.03      178.39    103.68 o 
 -12   4   5      527.34      501.03     85.50 o 
 -11   4   5       15.69       47.46     29.41 o 
 -10   4   5      707.54      887.69     84.41 o 
  -9   4   5       73.42       42.64     31.15 o 
  -8   4   5      245.84      117.29     19.53 o 
  -7   4   5     1536.47     1483.43    136.65 o 
  -6   4   5    27833.38    27789.13    403.25 o 
  -5   4   5      988.56     1129.05    149.35 o 
  -4   4   5     4586.98     4187.47     91.26 o 
  -3   4   5      556.65      388.36    146.87 o 
  -2   4   5    57746.61    60243.05    817.65 o 
  -1   4   5     3359.14     2903.09     81.51 o 
   0   4   5    56592.55    55261.66    397.16 o 
   1   4   5       68.31      106.98     16.37 o 
   2   4   5    47861.16    48902.78    332.31 o 
   3   4   5     4034.10     3407.69    160.19 o 
   4   4   5    35523.38    36723.50    309.46 o 
   5   4   5      437.56      560.02     37.37 o 
   6   4   5     6337.14     6332.70    165.75 o 
   7   4   5     2576.95     2213.71    173.83 o 
   8   4   5    13067.27    13589.45    249.81 o 
   9   4   5       32.78       58.50     28.30 o 
  10   4   5       67.22       19.18     25.43 o 
  11   4   5        0.15       33.84     28.38 o 
  12   4   5      875.54      847.52    103.30 o 
  13   4   5       99.87      215.10     54.95 o 
  14   4   5        0.36       24.75     40.78 o 
 -16   5   5     1661.15     1765.57    343.82 o 
 -15   5   5       66.26       77.57     41.34 o 
 -14   5   5     5073.08     3991.92    350.19 o 
 -13   5   5     2353.01     2513.28    197.18 o 
 -12   5   5       17.09       25.80     28.20 o 
 -11   5   5      673.89      565.59     63.47 o 
 -10   5   5    17338.95    18894.81    316.83 o 
  -9   5   5      199.38      147.41     43.15 o 
  -8   5   5       83.81       84.87     25.42 o 
  -7   5   5     9694.95    10198.37    247.96 o 
  -6   5   5    19943.83    20765.69    261.59 o 
  -5   5   5      202.64      124.20     22.08 o 
  -4   5   5     5087.00     4755.69    131.88 o 
  -3   5   5    34213.93    34440.71    353.90 o 
  -2   5   5     4453.47     4620.16    102.80 o 
  -1   5   5        3.18       33.02     25.07 o 
   0   5   5     3506.72     3344.45     95.79 o 
   1   5   5    61333.90    60504.05    483.37 o 
   2   5   5     2012.40     1875.97     87.08 o 
   3   5   5       79.76       57.98     20.15 o 
   4   5   5       86.45       57.91     13.32 o 
   5   5   5    22317.11    23060.16    296.68 o 
   6   5   5     3684.01     3608.47     92.21 o 
   7   5   5      959.00      860.58     63.98 o 
   8   5   5     3821.63     3705.82    260.29 o 
   9   5   5     4298.10     4580.71    199.00 o 
  10   5   5     2034.72     1814.11    121.42 o 
  11   5   5       45.31       56.52     62.41 o 
  12   5   5     3089.03     2854.35    256.06 o 
  13   5   5      134.92      106.27     63.47 o 
  14   5   5       45.50      131.45     39.97 o 
 -16   6   5     1316.05     1213.22    152.12 o 
 -15   6   5      580.18      307.91    107.04 o 
 -14   6   5     1590.16     1228.36    234.41 o 
 -13   6   5    10894.14    12366.31   1298.35 o 
 -12   6   5     9461.02    10377.97    380.91 o 
 -11   6   5    10905.42    11926.85    371.72 o 
 -10   6   5        8.67       72.39     20.63 o 
  -9   6   5    14543.14    16486.98    303.61 o 
  -8   6   5    15039.16    15936.85    304.29 o 
  -7   6   5    21295.98    22275.88    360.41 o 
  -6   6   5     1714.40     1473.96    100.32 o 
  -5   6   5     5305.65     5426.73    157.68 o 
  -4   6   5    10628.17    10252.64    233.98 o 
  -3   6   5     7036.94     7439.73    247.77 o 
  -2   6   5      628.91      621.48     95.56 o 
  -1   6   5      188.54      246.76     26.69 o 
   0   6   5     3994.03     4124.24    137.59 o 
   1   6   5     1276.19     1348.64    108.22 o 
   2   6   5       68.55       36.02     27.10 o 
   3   6   5     2264.55     2092.95     64.35 o 
   4   6   5      745.47      740.43     46.11 o 
   5   6   5     1578.28     1753.33     99.40 o 
   6   6   5     2906.00     2871.35    133.13 o 
   7   6   5     1037.25      964.56     75.97 o 
   8   6   5     1654.96     1606.02    111.52 o 
   9   6   5     8227.19     8626.50    457.94 o 
  10   6   5     4642.16     4832.17    192.14 o 
  11   6   5     1698.88     1628.03    171.97 o 
  12   6   5       10.88       39.97     43.67 o 
  13   6   5     4026.29     3903.53    322.09 o 
  14   6   5     1607.40     1232.23    136.82 o 
 -16   7   5      597.99      318.42     96.71 o 
 -15   7   5     4018.53     4232.57    577.51 o 
 -14   7   5     1688.34     1376.91    275.32 o 
 -13   7   5      495.69      533.09    174.19 o 
 -12   7   5       48.87       52.47     60.60 o 
 -11   7   5     5930.69     7490.42    493.56 o 
 -10   7   5     6018.16     6082.04    313.95 o 
  -9   7   5     9971.47    10631.21    226.77 o 
  -8   7   5      319.84      173.05     43.99 o 
  -7   7   5     1559.38     1291.54    129.41 o 
  -6   7   5    18903.96    19323.78    348.85 o 
  -5   7   5    12173.53    12308.23    273.71 o 
  -4   7   5     5805.34     5660.33    177.57 o 
  -3   7   5      825.07     1031.13    109.79 o 
  -2   7   5    10834.40    11551.39    262.44 o 
  -1   7   5     9718.97     9951.74    338.30 o 
   0   7   5     3317.16     3554.66     83.34 o 
   1   7   5    15839.36    15895.64    234.94 o 
   2   7   5     7531.82     7909.32    183.17 o 
   3   7   5      763.14      930.22     68.95 o 
   4   7   5     6335.18     6534.87    164.53 o 
   5   7   5     4031.25     4266.83    122.22 o 
   6   7   5     3624.59     3633.50    130.72 o 
   7   7   5     5001.78     5233.93    166.89 o 
   8   7   5     6039.24     6394.90    406.75 o 
   9   7   5       53.98       18.55     31.93 o 
  10   7   5      101.55      103.17     64.85 o 
  11   7   5     4237.71     4306.77    338.21 o 
  12   7   5     1337.35     1429.54    119.53 o 
  13   7   5     1206.80     1267.34    158.59 o 
 -15   8   5     1878.53     1342.85    248.00 o 
 -14   8   5       10.85       78.15     40.47 o 
 -13   8   5      834.84      848.43    158.63 o 
 -12   8   5       97.08      119.37     74.06 o 
 -11   8   5      239.10      202.39    125.67 o 
 -10   8   5      206.57      132.35     41.12 o 
  -9   8   5      236.58      157.89     58.97 o 
  -8   8   5      190.82      209.29     39.41 o 
  -7   8   5     1473.69     1198.37    219.46 o 
  -6   8   5     1020.68     1047.50    169.45 o 
  -5   8   5    17853.05    19309.82    234.34 o 
  -4   8   5     3227.52     3417.91    153.36 o 
  -3   8   5     5875.43     6243.59    254.38 o 
  -2   8   5     2727.78     2639.03    148.19 o 
  -1   8   5    50515.59    54563.71    748.72 o 
   0   8   5      512.50      506.23     61.09 o 
   1   8   5      166.94      162.11     38.21 o 
   2   8   5      252.42      205.47     64.62 o 
   3   8   5    40609.08    43805.26    442.61 o 
   4   8   5     2331.22     2236.00    198.02 o 
   5   8   5     1638.19     1627.63    119.81 o 
   6   8   5      491.01      359.67     59.64 o 
   7   8   5    13341.53    13669.58    374.21 o 
   8   8   5      684.91      733.00     88.77 o 
   9   8   5      403.17      343.01     61.13 o 
  10   8   5      128.97       65.78     31.81 o 
  11   8   5     2332.68     2336.66    193.33 o 
  12   8   5       34.19       82.60     35.57 o 
  13   8   5       74.95      124.26     45.87 o 
 -15   9   5     3763.91     3142.43    460.58 o 
 -14   9   5      743.39      423.91    284.24 o 
 -13   9   5     1379.64     1438.72    215.64 o 
 -12   9   5      553.08      475.99    130.78 o 
 -11   9   5    10283.97    11465.31    494.09 o 
 -10   9   5       10.37      -37.98     53.87 o 
  -9   9   5     6646.31     8055.23    303.01 o 
  -8   9   5     3848.68     4369.84    203.68 o 
  -7   9   5     5685.43     6324.33    327.66 o 
  -6   9   5     1894.42     1881.68    214.39 o 
  -5   9   5    23902.26    24532.09    404.40 o 
  -4   9   5    12560.88    12840.49    363.29 o 
  -3   9   5      857.70      884.28     89.60 o 
  -2   9   5     4030.50     4230.10    366.94 o 
  -1   9   5     8314.85     8172.39    260.14 o 
   0   9   5    16032.49    16681.05    228.15 o 
   1   9   5      854.18      677.28     70.12 o 
   2   9   5    14500.00    15652.74    351.69 o 
   3   9   5       43.52       86.21     23.04 o 
   4   9   5     7943.30     7887.07    330.31 o 
   5   9   5      487.22      501.88    110.30 o 
   6   9   5     6281.81     6482.45    309.11 o 
   7   9   5     3606.10     3745.46    354.59 o 
   8   9   5      469.12      375.47     96.12 o 
   9   9   5      119.45      148.43     46.00 o 
  10   9   5     2359.74     2377.65    180.60 o 
  11   9   5     3964.70     4514.80    370.22 o 
  12   9   5      104.56      160.80     41.74 o 
 -14  10   5      889.97      405.05    170.34 o 
 -13  10   5     1801.09     1980.86    306.21 o 
 -12  10   5    12095.21    15375.19    972.74 o 
 -11  10   5     1936.85     2453.52    202.22 o 
 -10  10   5       84.31       33.11    161.23 o 
  -9  10   5     3046.35     3579.52    238.64 o 
  -8  10   5    28455.86    32061.20   1173.00 o 
  -7  10   5     7619.57     8417.55    333.22 o 
  -6  10   5     1499.34     1483.68    165.31 o 
  -5  10   5      329.68      335.55     53.71 o 
  -4  10   5    19106.37    20042.69    351.85 o 
  -3  10   5     1385.27     1343.15    132.68 o 
  -2  10   5       26.96       58.02     18.59 o 
  -1  10   5      103.13       93.17     17.23 o 
   0  10   5     2739.76     2796.89    123.51 o 
   1  10   5       15.43       65.32     15.86 o 
   2  10   5       40.97       71.22     36.98 o 
   3  10   5       72.21       56.77     31.01 o 
   4  10   5      279.54      229.00     33.17 o 
   5  10   5      835.88      924.96    201.80 o 
   6  10   5     2768.41     2171.23    253.76 o 
   7  10   5       49.65       71.41     29.19 o 
   8  10   5     1194.12     1118.66    107.73 o 
   9  10   5     2032.66     2099.24    172.08 o 
  10  10   5     7392.56     8638.89    468.98 o 
  11  10   5      842.98      854.98    126.05 o 
  12  10   5      385.24      242.25     62.49 o 
 -14  11   5     2387.08     2664.57    327.23 o 
 -13  11   5     1736.03     1634.07    306.13 o 
 -12  11   5     1259.88     1421.64    285.89 o 
 -11  11   5     1229.71     1018.74    197.58 o 
 -10  11   5     6048.27     6476.60    445.87 o 
  -9  11   5      453.39      320.84     72.03 o 
  -8  11   5     1743.80     1478.57    182.67 o 
  -7  11   5     5527.22     6062.86    276.01 o 
  -6  11   5     4787.85     4881.57    390.05 o 
  -5  11   5      513.62      334.38     83.20 o 
  -4  11   5    13963.73    15177.21    302.79 o 
  -3  11   5     8097.93     8167.75    292.93 o 
  -2  11   5     1310.63     1079.73    115.92 o 
  -1  11   5      689.69      583.04     57.36 o 
   0  11   5     5132.48     4870.18    241.15 o 
   1  11   5    13331.32    14210.29    281.40 o 
   2  11   5     3342.21     3451.20    176.79 o 
   3  11   5       89.61       59.04     22.61 o 
   4  11   5      186.66      234.22     52.13 o 
   5  11   5    10025.55    11449.61    399.40 o 
   6  11   5     5971.07     6040.61    277.30 o 
   7  11   5       24.65       17.34     47.37 o 
   8  11   5     1727.87     1798.22    183.35 o 
   9  11   5     3773.03     3912.15    172.48 o 
  10  11   5     1098.26     1052.64    103.31 o 
  11  11   5      410.89      209.26    104.67 o 
 -13  12   5      197.49      138.05     75.06 o 
 -12  12   5       39.52      -17.35     67.05 o 
 -11  12   5      131.09      198.39     88.78 o 
 -10  12   5       47.13      114.14     66.96 o 
  -9  12   5        0.72      124.59     60.12 o 
  -8  12   5       18.30       19.37     84.38 o 
  -7  12   5      460.82      348.28    106.44 o 
  -6  12   5     6269.72     7566.50    278.14 o 
  -5  12   5     1196.39     1244.09    138.95 o 
  -4  12   5     2072.23     2015.96    179.86 o 
  -3  12   5       99.13       58.34     69.66 o 
  -2  12   5    28951.95    31715.71    700.60 o 
  -1  12   5     2381.74     2234.17    360.87 o 
   0  12   5     8152.62     7991.62    387.12 o 
   1  12   5      105.99       29.09     37.72 o 
   2  12   5    20446.39    22976.23    597.47 o 
   3  12   5     4332.16     4551.79    273.51 o 
   4  12   5    11222.46    12316.59    335.51 o 
   5  12   5       61.08      141.58     41.75 o 
   6  12   5     3178.09     2822.68    311.10 o 
   7  12   5      617.17      724.38    139.29 o 
   8  12   5     6616.94     7006.68    464.14 o 
   9  12   5      251.22      328.54     75.84 o 
  10  12   5      726.35      926.74    172.30 o 
 -12  13   5      162.57      131.47    142.39 o 
 -11  13   5       11.20       88.93     54.52 o 
 -10  13   5     6727.84     6709.08    717.22 o 
  -9  13   5      370.71      233.63     71.61 o 
  -8  13   5       12.46       80.59     54.15 o 
  -7  13   5      868.96      857.38    118.75 o 
  -6  13   5     8243.95     8823.93    328.09 o 
  -5  13   5      474.59      285.60    100.81 o 
  -4  13   5     1399.42     1224.17    105.84 o 
  -3  13   5    10682.00    11254.56    311.63 o 
  -2  13   5     3711.37     3399.56    220.24 o 
  -1  13   5      913.29      636.71    106.09 o 
   0  13   5     5620.29     5580.30    592.53 o 
   1  13   5    14362.35    15596.21    405.68 o 
   2  13   5      186.72      156.28     64.81 o 
   3  13   5        3.40       21.84     89.33 o 
   4  13   5      948.53     1290.53    175.06 o 
   5  13   5    10602.09    12420.93    488.07 o 
   6  13   5     1076.50     1182.22    159.81 o 
   7  13   5      303.01      261.38    102.32 o 
   8  13   5     2574.04     2841.56    365.43 o 
   9  13   5     2128.96     2218.71    249.46 o 
  10  13   5      421.08      261.28     68.27 o 
 -11  14   5     3755.11     3757.49    460.67 o 
 -10  14   5       37.98       98.40    101.42 o 
  -9  14   5     5839.60     5763.12    367.71 o 
  -8  14   5     1468.34     1683.00    235.10 o 
  -7  14   5     9405.23    10657.03   1178.17 o 
  -6  14   5      299.38      228.59    182.98 o 
  -5  14   5     2686.58     2508.69    276.72 o 
  -4  14   5     1730.07     1557.11    201.07 o 
  -3  14   5     5392.11     5043.87    492.70 o 
  -2  14   5        7.90       64.86     31.80 o 
  -1  14   5       25.06       30.35     24.81 o 
   0  14   5       22.38       43.00     29.69 o 
   1  14   5      667.60      643.29    108.11 o 
   2  14   5      235.23       55.89     71.28 o 
   3  14   5       48.12       30.32     40.82 o 
   4  14   5      319.07      235.29     73.47 o 
   5  14   5     2163.30     2170.44    244.39 o 
   6  14   5       70.93       45.40     66.54 o 
   7  14   5      268.13      202.05     84.63 o 
   8  14   5      207.99      270.67     69.21 o 
   9  14   5     4074.73     3612.87    706.48 o 
 -10  15   5     3171.66     2760.95    408.55 o 
  -9  15   5     2327.24     2354.42    324.10 o 
  -8  15   5      197.84      181.19     63.90 o 
  -7  15   5       54.32      126.34     55.10 o 
  -6  15   5     5508.31     5370.14    684.33 o 
  -5  15   5     5281.45     6788.82    865.28 o 
  -4  15   5     1362.24     1243.22    173.12 o 
  -3  15   5     1345.10     1194.65    117.04 o 
  -2  15   5     4376.81     4384.18    453.55 o 
  -1  15   5     2144.23     2437.72    205.68 o 
   0  15   5     2995.20     2968.30    326.24 o 
   1  15   5     5139.21     5081.77    298.89 o 
   2  15   5     1846.72     1622.47    195.30 o 
   3  15   5      123.91      110.09    140.59 o 
   4  15   5     2579.11     2294.73    721.08 o 
   5  15   5     3723.91     3548.84    696.42 o 
   6  15   5      982.95      808.95    173.95 o 
   7  15   5     2247.60     2340.00    250.35 o 
  -7  16   5     1431.05     1600.98    245.39 o 
  -6  16   5      910.70      915.61    110.11 o 
  -5  16   5     3401.33     3253.14    296.69 o 
  -4  16   5       32.90       65.51     42.12 o 
  -3  16   5     1052.24      813.87    155.99 o 
  -2  16   5     3468.83     3259.53    236.88 o 
  -1  16   5    12168.07    14231.39    763.49 o 
   0  16   5     1327.53     1370.14    184.65 o 
   1  16   5       17.07       46.14     60.91 o 
   2  16   5     2202.86     2226.19    474.91 o 
   3  16   5    11507.78    14592.48   1308.82 o 
   4  16   5     1512.76     1422.58    253.70 o 
   5  16   5      209.06      159.83     73.56 o 
   6  16   5      448.14      521.74    113.66 o 
  -6  17   5        0.72       99.16     84.91 o 
  -5  17   5     3734.07     3923.87    408.76 o 
  -4  17   5     3601.10     3137.03    259.29 o 
  -3  17   5      687.25      595.13    116.84 o 
  -2  17   5     1468.67     1541.89    157.12 o 
  -1  17   5     1263.11      805.43    172.01 o 
   0  17   5     4287.42     3670.82    608.01 o 
   1  17   5       66.19      106.85     41.38 o 
   2  17   5     2741.41     2217.52    265.10 o 
   3  17   5       91.78      181.80    128.58 o 
   4  17   5     2518.04     3047.90    681.20 o 
  -2  18   5     1117.52     1087.16    135.07 o 
  -1  18   5       37.38       37.20     42.95 o 
 -16   0   6     6302.27     6474.64   1023.92 o 
 -14   0   6    13567.89    16413.53   1001.94 o 
 -12   0   6      916.15      679.93    173.79 o 
 -10   0   6    11759.04    12418.81    341.43 o 
  -8   0   6       96.87       45.32     64.84 o 
  -6   0   6     5202.97     4896.83    300.41 o 
  -4   0   6     6420.22     5336.62    210.49 o 
  -2   0   6    80111.61    74673.04    828.13 o 
   0   0   6     8827.92     7309.91    164.95 o 
   2   0   6    55073.88    55037.02    525.18 o 
   4   0   6    32256.89    31697.03    490.54 o 
   6   0   6    14183.44    14529.87    245.79 o 
   8   0   6    19819.21    22653.79    614.27 o 
  10   0   6     2196.61     1949.35    314.78 o 
  12   0   6     6227.50     7349.79    542.07 o 
  14   0   6       85.84       78.26     51.85 o 
 -17   1   6     5279.55     6213.85    577.05 o 
 -16   1   6     1023.94     1076.31    164.30 o 
 -15   1   6        1.31        9.04     77.28 o 
 -14   1   6      934.51      889.98     80.38 o 
 -13   1   6     8623.25     9088.40    496.21 o 
 -12   1   6     6258.19     6697.10    260.51 o 
 -11   1   6      218.11      176.38     33.98 o 
 -10   1   6    12066.66    12178.77    262.76 o 
  -9   1   6     2862.91     3151.93    159.85 o 
  -8   1   6     3258.32     3304.38     90.51 o 
  -7   1   6       47.55       56.00     17.97 o 
  -6   1   6    27434.01    28959.44    311.17 o 
  -5   1   6     7721.95     7680.96    192.82 o 
  -4   1   6      693.54      661.64     53.70 o 
  -3   1   6    17088.70    17399.98    292.95 o 
  -2   1   6    37015.77    37324.26    344.52 o 
  -1   1   6     3236.47     2478.70     80.67 o 
   0   1   6    27311.46    24883.77    257.85 o 
   1   1   6    14391.85    16100.69    228.07 o 
   2   1   6    16236.78    14738.34    207.52 o 
   3   1   6      419.93      396.82     40.07 o 
   4   1   6    12610.44    12460.66    271.65 o 
   5   1   6    15481.79    16072.18    240.73 o 
   6   1   6        4.27       60.81     20.95 o 
   7   1   6     1715.55     1639.67     96.35 o 
   8   1   6     1193.29     1413.60     85.26 o 
   9   1   6    10259.38    10756.93    229.80 o 
  10   1   6     2597.18     2497.05    194.77 o 
  11   1   6       97.63      172.73     39.79 o 
  12   1   6      838.59      738.38    110.19 o 
  13   1   6     1614.34     1843.77    154.52 o 
  14   1   6      410.06      192.98     64.24 o 
 -17   2   6       20.04       96.29     72.22 o 
 -16   2   6       26.50      127.91     42.42 o 
 -15   2   6       72.56       71.93     36.67 o 
 -14   2   6      892.14      879.79     98.69 o 
 -13   2   6     4738.33     5139.82    214.66 o 
 -12   2   6     2779.98     2673.95    221.93 o 
 -11   2   6      425.64      391.94     51.28 o 
 -10   2   6     4311.42     4676.91    221.75 o 
  -9   2   6    21101.36    21654.59    281.64 o 
  -8   2   6    20563.01    21362.30    334.35 o 
  -7   2   6    16635.11    16804.24    270.81 o 
  -6   2   6      122.89      114.18     21.52 o 
  -5   2   6    44239.23    42586.99    366.90 o 
  -4   2   6    45335.22    44168.56    335.85 o 
  -3   2   6    51379.50    50363.96    492.77 o 
  -2   2   6    11862.06    11215.70    239.90 o 
  -1   2   6    23464.23    21045.15    307.32 o 
   0   2   6    18147.11    17133.46    265.08 o 
   1   2   6    33488.48    33466.57    247.78 o 
   2   2   6      418.89      658.05     44.29 o 
   3   2   6     5396.23     4947.14     97.67 o 
   4   2   6     7711.86     7303.55    140.90 o 
   5   2   6     1117.15     1160.49     71.88 o 
   6   2   6      786.59      973.92     58.88 o 
   7   2   6      236.35      220.15     30.90 o 
   8   2   6       88.78       51.40     20.61 o 
   9   2   6      448.48      380.57     38.49 o 
  10   2   6     2033.39     2058.35    133.06 o 
  11   2   6      203.95       96.35     59.64 o 
  12   2   6       77.84       16.48     49.65 o 
  13   2   6     1944.07     1755.42    174.40 o 
  14   2   6     2274.02     2197.93    178.23 o 
 -17   3   6     1428.17     1304.47    278.82 o 
 -16   3   6     3439.10     3222.07    273.21 o 
 -15   3   6      505.44      347.54    113.32 o 
 -14   3   6     1960.06     1844.22    134.03 o 
 -13   3   6     1129.57     1242.65    125.88 o 
 -12   3   6     3913.98     3821.83    202.60 o 
 -11   3   6     6512.97     7195.28    262.64 o 
 -10   3   6     4637.32     4453.52    228.83 o 
  -9   3   6     2932.98     3196.37    211.67 o 
  -8   3   6     2058.25     2019.65    162.87 o 
  -7   3   6    21295.23    22909.64    354.81 o 
  -6   3   6     8756.59     9501.79    190.88 o 
  -5   3   6    24234.48    24467.29    503.19 o 
  -4   3   6     1274.14     1017.51     49.70 o 
  -3   3   6     3680.96     3822.81    116.47 o 
  -2   3   6    15781.18    16496.54    301.27 o 
  -1   3   6    23189.09    24109.73    268.72 o 
   0   3   6       80.28       77.21     17.44 o 
   1   3   6     1859.86     1404.40    110.00 o 
   2   3   6    24699.32    24738.14    225.84 o 
   3   3   6     3889.09     4538.23    285.94 o 
   4   3   6     9728.17     9830.64    187.65 o 
   5   3   6     4399.82     4416.34     99.12 o 
   6   3   6     5436.89     5336.20    152.74 o 
   7   3   6       30.43       37.09     19.45 o 
   8   3   6     5300.51     5604.20    224.87 o 
   9   3   6     2179.27     1795.60    217.19 o 
  10   3   6     5995.23     6251.99    400.86 o 
  11   3   6     3359.58     3264.41    207.30 o 
  12   3   6     1310.05     1134.60    102.65 o 
  13   3   6        0.71      118.06     52.87 o 
  14   3   6      810.04      890.95    145.80 o 
 -16   4   6       55.27      177.83     56.30 o 
 -15   4   6    12651.68    15338.20    965.71 o 
 -14   4   6        4.34       74.54     41.93 o 
 -13   4   6     1584.75     1519.30    139.56 o 
 -12   4   6       33.90       46.76     32.77 o 
 -11   4   6    13250.04    14814.29    333.26 o 
 -10   4   6      183.98      164.27     39.88 o 
  -9   4   6     1217.55     1277.78    100.30 o 
  -8   4   6       41.97       62.57     21.71 o 
  -7   4   6     4440.22     4349.17    169.97 o 
  -6   4   6      702.00      618.57     64.47 o 
  -5   4   6     1596.86     1575.69    102.28 o 
  -4   4   6      841.41      696.32     64.36 o 
  -3   4   6     5298.72     4881.69    147.74 o 
  -2   4   6      223.39      193.53     35.39 o 
  -1   4   6    26996.26    25826.99    232.94 o 
   0   4   6       27.24       64.14     19.71 o 
   1   4   6     1260.86     1315.66     86.44 o 
   2   4   6     1288.52     1397.89     82.77 o 
   3   4   6    55533.61    58124.57    479.15 o 
   4   4   6     1387.25     1216.66     89.74 o 
   5   4   6      107.24      109.10     30.15 o 
   6   4   6      426.78      393.89     68.34 o 
   7   4   6    28564.71    30516.93    430.53 o 
   8   4   6      515.80      483.51     67.43 o 
   9   4   6     1903.87     2006.71    164.56 o 
  10   4   6        4.18       66.91     24.96 o 
  11   4   6    11831.96    14116.86    464.20 o 
  12   4   6      216.04      175.68     50.87 o 
  13   4   6     1207.17     1313.97    127.37 o 
  14   4   6        2.56       73.72     57.96 o 
 -16   5   6     3489.02     2739.36    514.00 o 
 -15   5   6      504.73      467.31    166.73 o 
 -14   5   6     2940.73     2380.14    339.82 o 
 -13   5   6        3.24      113.10     48.28 o 
 -12   5   6     7925.86     8571.29    365.34 o 
 -11   5   6     8591.94     9837.93    425.83 o 
 -10   5   6     1882.65     1901.42    107.69 o 
  -9   5   6     4789.86     4335.62    232.97 o 
  -8   5   6     4560.02     4644.91    187.56 o 
  -7   5   6    13598.97    14151.04    177.67 o 
  -6   5   6      494.99      578.34     67.14 o 
  -5   5   6    10909.79    11676.08    199.60 o 
  -4   5   6        3.23       57.84     43.85 o 
  -3   5   6     9011.21     8858.76    437.23 o 
  -2   5   6    10165.06    10393.30    230.12 o 
  -1   5   6    31831.54    31908.11    329.55 o 
   0   5   6     8051.28     8231.23    164.65 o 
   1   5   6      587.03      591.01     52.10 o 
   2   5   6     6842.74     7361.19    127.91 o 
   3   5   6     3207.45     3260.94     95.09 o 
   4   5   6     6550.83     6878.74    168.22 o 
   5   5   6     1715.02     1787.79    111.35 o 
   6   5   6    13889.69    14327.62    236.46 o 
   7   5   6        0.59       14.03     41.19 o 
   8   5   6     2095.98     2115.40    143.65 o 
   9   5   6     1735.45     1804.67    157.16 o 
  10   5   6     5680.17     5686.17    208.33 o 
  11   5   6      621.34      460.47     93.66 o 
  12   5   6      741.20      691.88    103.52 o 
  13   5   6       79.86      161.69     50.39 o 
 -16   6   6        0.54      189.75     62.85 o 
 -15   6   6       44.80      125.29    168.93 o 
 -14   6   6      498.08      481.52    101.27 o 
 -13   6   6     1474.67     1656.19    170.15 o 
 -12   6   6     3572.98     3831.31    468.94 o 
 -11   6   6     1700.99     1754.21    219.42 o 
 -10   6   6     1425.86     1249.45     99.49 o 
  -9   6   6     5757.30     6110.39    263.91 o 
  -8   6   6    24577.01    25820.67    435.00 o 
  -7   6   6     8083.35     8142.13    243.87 o 
  -6   6   6       61.07       73.03     20.95 o 
  -5   6   6    10189.09     9617.19    220.74 o 
  -4   6   6    27071.98    29358.18    636.94 o 
  -3   6   6    18832.94    18825.69    399.44 o 
  -2   6   6     1201.49     1194.62    113.02 o 
  -1   6   6     6727.48     6718.73    140.10 o 
   0   6   6    27612.36    28212.03    314.37 o 
   1   6   6     9801.61    10397.46    214.22 o 
   2   6   6     3916.76     3795.60    102.07 o 
   3   6   6      171.94      148.95     23.48 o 
   4   6   6     3342.74     3477.83    103.90 o 
   5   6   6     2073.39     1717.38    202.21 o 
   6   6   6      913.91      856.99     53.81 o 
   7   6   6      132.50       94.91     27.20 o 
   8   6   6      116.20       70.40     26.85 o 
   9   6   6     1098.70     1106.02    107.78 o 
  10   6   6     1013.15     1178.71     86.70 o 
  11   6   6        3.46       60.52     36.46 o 
  12   6   6      206.92      208.38     50.38 o 
  13   6   6      651.14      480.04    112.09 o 
 -16   7   6     1551.71     1425.45    218.99 o 
 -15   7   6        0.20      132.97     50.09 o 
 -14   7   6       55.65       31.65     65.39 o 
 -13   7   6     4823.16     4551.05    572.15 o 
 -12   7   6     4834.85     5494.12    620.41 o 
 -11   7   6        8.55       45.45     17.37 o 
 -10   7   6     6007.28     6465.67    306.29 o 
  -9   7   6     3685.15     4224.81    297.78 o 
  -8   7   6     1598.84     1884.25    190.54 o 
  -7   7   6     1712.04     1699.63    238.34 o 
  -6   7   6    14462.28    16333.93    234.76 o 
  -5   7   6     6665.98     6917.32    204.77 o 
  -4   7   6     1751.00     1549.22    144.98 o 
  -3   7   6     5099.18     5247.59    312.06 o 
  -2   7   6    13367.50    13832.58    272.38 o 
  -1   7   6     2776.26     2766.81    128.48 o 
   0   7   6     7424.47     7069.08    187.29 o 
   1   7   6     9824.68     9842.51    319.83 o 
   2   7   6      599.05      512.63     77.36 o 
   3   7   6      451.64      429.65     47.08 o 
   4   7   6     9693.43    10348.20    285.20 o 
   5   7   6     9941.39    11098.79    232.01 o 
   6   7   6     1277.75     1183.68     88.70 o 
   7   7   6      190.04      258.55     38.29 o 
   8   7   6       70.44       93.20     42.78 o 
   9   7   6     5160.43     5415.04    284.96 o 
  10   7   6     3078.55     3073.05    262.01 o 
  11   7   6       13.87      106.80     41.23 o 
  12   7   6      518.24      424.37    121.05 o 
  13   7   6     1784.82     1518.94    139.61 o 
 -15   8   6      578.16      320.58    103.43 o 
 -14   8   6     7202.25     7336.01    829.73 o 
 -13   8   6      172.20       74.22     86.35 o 
 -12   8   6     1247.62     1178.27    181.80 o 
 -11   8   6      251.75      125.50     48.19 o 
 -10   8   6     6480.23     7331.18    337.93 o 
  -9   8   6      380.88      337.33     48.58 o 
  -8   8   6        8.21       50.15     54.97 o 
  -7   8   6        0.69       28.16     37.73 o 
  -6   8   6       98.47       89.94     24.20 o 
  -5   8   6      528.65      577.44     49.54 o 
  -4   8   6      183.14      223.86     35.00 o 
  -3   8   6      478.51      369.25     58.72 o 
  -2   8   6     6740.85     7143.26    267.91 o 
  -1   8   6       26.38       48.15     17.06 o 
   0   8   6     2556.85     2693.18    105.63 o 
   1   8   6        1.57       32.44     22.16 o 
   2   8   6    20642.43    21040.38    297.46 o 
   3   8   6     1774.05     1957.62    193.59 o 
   4   8   6    13049.77    13392.23    225.94 o 
   5   8   6        2.17       72.86     19.71 o 
   6   8   6    12719.52    13565.68    321.40 o 
   7   8   6     1213.18     1456.31    155.89 o 
   8   8   6    14113.66    17201.11    573.92 o 
   9   8   6       45.56       43.12     34.42 o 
  10   8   6     4426.68     4468.68    433.41 o 
  11   8   6      454.66      578.68     71.83 o 
  12   8   6     5276.64     5583.16    453.66 o 
 -15   9   6       72.06       94.57     67.32 o 
 -14   9   6      468.90      166.05     90.38 o 
 -13   9   6     4238.21     4037.06    486.96 o 
 -12   9   6      740.49      546.32    172.30 o 
 -11   9   6      764.23      957.30    264.85 o 
 -10   9   6     6298.09     7687.12    361.62 o 
  -9   9   6     3300.84     2770.84    189.75 o 
  -8   9   6       31.28       15.26     33.30 o 
  -7   9   6      226.41      129.42     43.61 o 
  -6   9   6    18703.38    20395.79    337.34 o 
  -5   9   6      198.64       73.40     46.27 o 
  -4   9   6     5047.93     5286.01    267.55 o 
  -3   9   6     2394.61     2366.68    147.78 o 
  -2   9   6    25440.98    25608.05    477.59 o 
  -1   9   6      565.18      530.05     49.43 o 
   0   9   6     5555.93     5457.23    215.82 o 
   1   9   6    11890.14    12658.71    295.58 o 
   2   9   6     4275.25     4696.69    248.32 o 
   3   9   6      828.55      810.41     80.15 o 
   4   9   6     2707.74     2586.02    147.93 o 
   5   9   6    15300.92    16234.12    401.93 o 
   6   9   6      189.52      115.50     41.98 o 
   7   9   6      699.47      743.14    114.41 o 
   8   9   6        0.46       95.76     30.62 o 
   9   9   6     6137.68     6828.57    427.91 o 
  10   9   6      420.47      394.13     95.31 o 
  11   9   6      409.81      233.60     55.78 o 
  12   9   6     1174.18      890.55    129.66 o 
 -14  10   6      103.43       59.80     50.95 o 
 -13  10   6     2134.58     2405.92    259.04 o 
 -12  10   6      797.12      598.87    186.45 o 
 -11  10   6     3834.82     4542.68    566.19 o 
 -10  10   6      100.96      106.22     61.87 o 
  -9  10   6    17600.61    19975.17    456.50 o 
  -8  10   6    11058.56    12573.39    413.01 o 
  -7  10   6     9376.49     9703.18    347.67 o 
  -6  10   6      173.71      191.97     31.28 o 
  -5  10   6    11706.13    12554.41    268.78 o 
  -4  10   6     5880.91     6120.32    275.17 o 
  -3  10   6    15137.31    16543.81    292.31 o 
  -2  10   6     1021.47      806.22    131.06 o 
  -1  10   6     5126.50     4984.80    280.86 o 
   0  10   6     6869.27     7234.00    313.26 o 
   1  10   6    14918.64    15918.88    277.47 o 
   2  10   6      619.00      626.67     86.84 o 
   3  10   6      783.08      899.43    110.65 o 
   4  10   6     1667.68     1597.17    144.01 o 
   5  10   6     1544.81     1653.21    151.96 o 
   6  10   6      537.03      469.85    110.17 o 
   7  10   6       16.81       13.98     36.93 o 
   8  10   6      243.11      184.04     41.26 o 
   9  10   6      318.81      371.97     77.49 o 
  10  10   6      269.41      182.77     61.11 o 
  11  10   6       65.82      196.89     51.93 o 
 -13  11   6      682.32      575.32    356.77 o 
 -12  11   6     2384.23     2613.89    495.24 o 
 -11  11   6     4498.54     4860.37    608.28 o 
 -10  11   6     3746.89     3645.86    450.92 o 
  -9  11   6       97.65      195.02     63.00 o 
  -8  11   6       23.76       42.53     45.52 o 
  -7  11   6     9950.44    11315.28    995.82 o 
  -6  11   6     6994.78     7560.01    350.94 o 
  -5  11   6     7395.91     7551.53    287.71 o 
  -4  11   6      168.04       97.11     36.28 o 
  -3  11   6      785.82      737.00     74.92 o 
  -2  11   6    11182.09    12064.42    318.38 o 
  -1  11   6    10310.04    10474.48    261.44 o 
   0  11   6      309.15      168.43     72.44 o 
   1  11   6      910.15      682.23    172.64 o 
   2  11   6    10611.59    11064.53    273.48 o 
   3  11   6     4992.61     5212.71    241.47 o 
   4  11   6     3574.55     3443.90    361.64 o 
   5  11   6     4963.17     5395.72    336.73 o 
   6  11   6     6544.72     7903.48    531.50 o 
   7  11   6       50.45       58.39     37.34 o 
   8  11   6      601.97      452.41     94.72 o 
   9  11   6     2239.50     1636.56    271.62 o 
  10  11   6     1878.33     1857.93    200.24 o 
  11  11   6     1781.29     1984.15    243.34 o 
 -13  12   6      928.50      458.11    161.39 o 
 -12  12   6      114.83      234.64    131.01 o 
 -11  12   6     5364.99     4780.79    636.08 o 
 -10  12   6      193.94      207.51     75.82 o 
  -9  12   6      842.71      795.13    177.95 o 
  -8  12   6        8.71       99.99     33.38 o 
  -7  12   6      268.43      175.42     51.86 o 
  -6  12   6       12.21       17.86     46.41 o 
  -5  12   6        1.06       62.76     41.16 o 
  -4  12   6       59.94      165.33     49.27 o 
  -3  12   6      361.51      444.65     65.09 o 
  -2  12   6     1802.91     1938.47    174.39 o 
  -1  12   6     8864.91     9627.34    385.56 o 
   0  12   6      735.35      734.99    112.30 o 
   1  12   6      207.34      126.09     48.14 o 
   2  12   6     2384.36     2189.91    185.52 o 
   3  12   6    21954.62    25423.10    798.85 o 
   4  12   6      205.21      108.57     36.32 o 
   5  12   6       48.30       23.18     34.80 o 
   6  12   6      771.17      758.98    101.75 o 
   7  12   6    12402.30    14736.61   1031.13 o 
   8  12   6     1130.91     1045.04    154.33 o 
   9  12   6      417.50      228.57     82.19 o 
  10  12   6      315.81      292.01    141.76 o 
 -12  13   6     3218.14     2965.90    312.28 o 
 -11  13   6     3201.84     3219.70    450.11 o 
 -10  13   6      233.13      228.46    135.49 o 
  -9  13   6     1571.61     1628.61    209.48 o 
  -8  13   6     1413.76     1332.94    152.32 o 
  -7  13   6     6800.03     7934.83    352.60 o 
  -6  13   6        8.92       81.86     41.47 o 
  -5  13   6     8082.13     9004.01    457.40 o 
  -4  13   6     1055.33     1196.02    132.36 o 
  -3  13   6     4525.72     5033.37    205.38 o 
  -2  13   6      271.73      254.59     43.98 o 
  -1  13   6    11983.76    12699.49    777.05 o 
   0  13   6     4031.86     3927.32    349.52 o 
   1  13   6       92.97       59.48     38.14 o 
   2  13   6     2627.60     2927.86    202.38 o 
   3  13   6     2171.52     3010.20    457.56 o 
   4  13   6     5271.12     6042.06    725.70 o 
   5  13   6      360.90      323.25     94.74 o 
   6  13   6     4137.85     4160.13    446.39 o 
   7  13   6        0.05       55.23     43.22 o 
   8  13   6     2562.21     2353.69    239.15 o 
   9  13   6        2.96      115.21     34.71 o 
 -11  14   6      209.69      179.05     87.33 o 
 -10  14   6      381.22      260.72    133.72 o 
  -9  14   6      776.85      855.90    206.11 o 
  -8  14   6    10086.86    11990.83    777.36 o 
  -7  14   6     1731.82     1939.18    313.54 o 
  -6  14   6        0.96       76.37     36.86 o 
  -5  14   6     1011.27      853.87    104.83 o 
  -4  14   6    20825.91    22271.10   1416.50 o 
  -3  14   6     1469.65     1362.90    161.54 o 
  -2  14   6      876.19      703.90    111.39 o 
  -1  14   6        3.37       56.03     29.44 o 
   0  14   6    12379.32    13577.70    867.70 o 
   1  14   6     1384.32     1234.36    125.79 o 
   2  14   6     4743.48     4749.32    811.45 o 
   3  14   6       71.08       77.53     49.72 o 
   4  14   6     1178.13     1341.09    189.46 o 
   5  14   6      121.38      101.16     45.90 o 
   6  14   6      354.72      399.80    102.07 o 
   7  14   6        0.55       72.13    115.39 o 
   8  14   6       15.71      148.77     94.02 o 
  -9  15   6     2888.29     2320.25    339.52 o 
  -8  15   6      855.34      655.18    161.94 o 
  -7  15   6     1517.53     1191.94    145.08 o 
  -6  15   6     4261.71     4300.79    361.59 o 
  -5  15   6     2636.14     2657.42    248.23 o 
  -4  15   6      566.02      262.42    116.69 o 
  -3  15   6     4888.56     5672.20    425.42 o 
  -2  15   6     2290.34     2061.65    195.85 o 
  -1  15   6     1240.57     1377.62    164.74 o 
   0  15   6     4411.37     4250.43    301.57 o 
   1  15   6     3030.47     2845.31    345.82 o 
   2  15   6      101.54      110.84     78.50 o 
   3  15   6      428.08      395.83    130.46 o 
   4  15   6     2858.92     2656.84    338.45 o 
   5  15   6     2691.29     3238.46    354.84 o 
   6  15   6     2014.66     2716.71    313.13 o 
   7  15   6      130.60      160.76    109.90 o 
  -8  16   6        2.31      117.38     60.17 o 
  -7  16   6       30.20       61.86     75.04 o 
  -6  16   6      546.94      445.32    215.87 o 
  -5  16   6       50.89      103.32     41.36 o 
  -4  16   6       35.16      149.31     50.51 o 
  -3  16   6       49.91       77.76     39.36 o 
  -2  16   6     1957.32     1742.60    194.06 o 
  -1  16   6     1293.08     1507.22    152.76 o 
   0  16   6      441.05      462.70    100.09 o 
   1  16   6      214.79      -55.11     71.43 o 
   2  16   6     4696.90     4720.06   1024.55 o 
   3  16   6     1724.63     1686.40    234.59 o 
   4  16   6     3825.73     3534.71    478.16 o 
   5  16   6        7.52      129.68    126.30 o 
  -5  17   6      396.78      269.28    107.23 o 
  -4  17   6      236.52      230.18    100.73 o 
  -3  17   6       57.46      111.49     45.50 o 
  -2  17   6     5217.76     4527.98    491.31 o 
  -1  17   6      371.00      264.73     78.03 o 
   0  17   6     1028.25     1071.47    216.92 o 
   1  17   6     2750.37     2729.60    339.09 o 
   2  17   6     2039.59     2647.41    443.51 o 
 -17   0   7      305.73      121.83    133.13 o 
 -15   0   7    16603.38    18656.97   1518.06 o 
 -13   0   7     3403.46     3181.85    400.41 o 
 -11   0   7    21575.97    23896.97    650.36 o 
  -9   0   7     4510.19     4617.05    169.52 o 
  -7   0   7    19732.41    21126.78    900.60 o 
  -5   0   7     8938.79     8779.50    339.11 o 
  -3   0   7     4561.73     4935.88    218.54 o 
  -1   0   7     9547.86     8215.37    242.31 o 
   1   0   7     5708.32     5453.25    140.32 o 
   3   0   7    22443.49    23151.83    328.56 o 
   5   0   7       70.91       74.07     31.11 o 
   7   0   7    18116.69    20427.40    442.05 o 
   9   0   7        0.58       41.49     44.80 o 
  11   0   7     9989.40    12235.62    875.56 o 
  13   0   7      617.84      723.35    157.78 o 
 -17   1   7      391.15      267.93    119.94 o 
 -16   1   7     3013.12     2729.13    208.55 o 
 -15   1   7     1407.00     1178.48    138.85 o 
 -14   1   7     2159.26     1959.49    148.21 o 
 -13   1   7     2367.08     2438.36    194.20 o 
 -12   1   7    15664.51    17447.33    490.26 o 
 -11   1   7       60.58       61.87     51.28 o 
 -10   1   7     3819.54     4142.27    310.52 o 
  -9   1   7      122.16      115.43     24.88 o 
  -8   1   7    10446.98    10861.89    212.39 o 
  -7   1   7    12224.44    12351.32    320.84 o 
  -6   1   7     2592.54     2515.70     85.61 o 
  -5   1   7     5315.23     5106.18    121.31 o 
  -4   1   7     4964.01     5127.04    179.00 o 
  -3   1   7    28763.10    28184.91    273.14 o 
  -2   1   7     4522.35     4212.32    109.99 o 
  -1   1   7    26188.92    26049.05    667.17 o 
   0   1   7     1600.46     1575.56     58.44 o 
   1   1   7     3661.30     3572.01    100.80 o 
   2   1   7     5749.73     4930.47     99.44 o 
   3   1   7    28852.74    29329.64    390.16 o 
   4   1   7     3000.32     2745.91     73.80 o 
   5   1   7      510.81      456.34     49.64 o 
   6   1   7     8145.43     8419.99    238.56 o 
   7   1   7    10617.33    11033.18    318.49 o 
   8   1   7     2312.48     2139.62    142.40 o 
   9   1   7     1263.02     1302.34    142.90 o 
  10   1   7     4745.23     5366.56    195.65 o 
  11   1   7      217.15      258.14     52.49 o 
  12   1   7      887.33      643.46     84.45 o 
  13   1   7      817.40      881.59    123.88 o 
 -17   2   7     1474.52     1548.60    259.51 o 
 -16   2   7     1228.99      900.40    117.31 o 
 -15   2   7      574.48      544.86    106.52 o 
 -14   2   7        6.43       39.92     33.06 o 
 -13   2   7        1.69       79.33     28.57 o 
 -12   2   7      506.79      408.58     83.87 o 
 -11   2   7        7.58       30.47     21.13 o 
 -10   2   7     2604.04     2773.84    170.30 o 
  -9   2   7     4571.19     4538.44    186.04 o 
  -8   2   7    12495.91    12617.45    235.89 o 
  -7   2   7     1569.62     1527.36    130.66 o 
  -6   2   7      557.19      514.56     65.37 o 
  -5   2   7    12644.98    13120.50    892.91 o 
  -4   2   7    34477.00    36056.11    373.44 o 
  -3   2   7    22733.93    21942.70    702.72 o 
  -2   2   7     1453.88     1548.68    150.66 o 
  -1   2   7    17772.72    17689.14    269.91 o 
   0   2   7    40601.42    41548.94    326.63 o 
   1   2   7    37102.51    37788.65    323.80 o 
   2   2   7     5846.71     5243.41    110.18 o 
   3   2   7     4653.31     5484.91    167.89 o 
   4   2   7    15453.50    15911.08    232.37 o 
   5   2   7     9535.40    10028.44    198.76 o 
   6   2   7     8820.32     9208.43    297.90 o 
   7   2   7       40.11       50.65     17.89 o 
   8   2   7     2492.68     3017.70    178.99 o 
   9   2   7     2212.99     2308.44    164.16 o 
  10   2   7      483.93      590.86     76.10 o 
  11   2   7        6.45       32.19     20.58 o 
  12   2   7       70.86       90.31     51.64 o 
  13   2   7      120.17       83.78     52.30 o 
 -16   3   7        6.59       81.93     46.50 o 
 -15   3   7      274.30      204.28     88.73 o 
 -14   3   7     1483.98     1212.62    114.01 o 
 -13   3   7     4577.57     4316.42    335.30 o 
 -12   3   7     1512.27     1412.41    113.11 o 
 -11   3   7     4388.91     4238.56    229.85 o 
 -10   3   7      277.99      173.75     37.78 o 
  -9   3   7    20703.16    22050.16    386.65 o 
  -8   3   7    16800.71    15727.82    248.53 o 
  -7   3   7      415.38      354.52     45.33 o 
  -6   3   7    12535.07    13262.45    239.90 o 
  -5   3   7    17719.31    16803.18    228.68 o 
  -4   3   7     5312.97     5396.72    240.86 o 
  -3   3   7       89.34       73.13     37.14 o 
  -2   3   7    24962.88    24854.84    373.46 o 
  -1   3   7    20642.31    20059.69    423.39 o 
   0   3   7     1587.70     1613.58    100.47 o 
   1   3   7     1755.30     1710.57    126.04 o 
   2   3   7    25240.96    25128.28    297.34 o 
   3   3   7     5061.29     5283.35    122.30 o 
   4   3   7     3219.09     3611.11    108.52 o 
   5   3   7     5877.54     6224.85    192.89 o 
   6   3   7     1857.80     1817.83    109.80 o 
   7   3   7      572.79      569.96     49.17 o 
   8   3   7     6596.96     7219.26    264.56 o 
   9   3   7     8847.08     9476.32    208.48 o 
  10   3   7      278.72      219.05     40.79 o 
  11   3   7      197.19      121.25     50.12 o 
  12   3   7      385.98      201.93     53.50 o 
  13   3   7     2616.84     2545.16    300.50 o 
 -16   4   7     5079.31     4616.42    649.65 o 
 -15   4   7        7.28       55.22     55.33 o 
 -14   4   7     9235.29    10595.65    558.43 o 
 -13   4   7        4.06       44.17     31.85 o 
 -12   4   7     5596.20     6011.89    424.71 o 
 -11   4   7      938.52      992.58     81.99 o 
 -10   4   7    32132.79    35667.50    638.82 o 
  -9   4   7      112.92       50.96     25.98 o 
  -8   4   7     7797.25     8077.65    277.28 o 
  -7   4   7      344.09      274.57     40.05 o 
  -6   4   7    24342.26    25585.25    377.58 o 
  -5   4   7      218.48      170.86     25.19 o 
  -4   4   7     1369.97     1066.68     89.61 o 
  -3   4   7      351.88      431.29     62.93 o 
  -2   4   7     2884.98     2751.49    165.79 o 
  -1   4   7       58.68       41.29     15.21 o 
   0   4   7       28.20       64.44     20.28 o 
   1   4   7     1730.81     1213.54     99.89 o 
   2   4   7     3103.87     3300.38     98.07 o 
   3   4   7      341.63      355.44     39.09 o 
   4   4   7     5792.14     5911.68    163.79 o 
   5   4   7       90.64      130.73     27.20 o 
   6   4   7     7640.38     7911.80    279.89 o 
   7   4   7      582.46      655.14     63.13 o 
   8   4   7     5972.95     6474.14    304.36 o 
   9   4   7      170.51      168.61     33.14 o 
  10   4   7     6090.28     7172.60    313.64 o 
  11   4   7       34.37       84.17     34.21 o 
  12   4   7     7035.45     8226.68    496.59 o 
  13   4   7        8.44       77.69     46.39 o 
 -16   5   7      117.52       67.34     65.46 o 
 -15   5   7      241.67      256.50    110.32 o 
 -14   5   7      550.31      474.73    155.58 o 
 -13   5   7    12727.66    13953.06    579.37 o 
 -12   5   7      147.23      170.03     66.16 o 
 -11   5   7     1425.18     1370.90    150.95 o 
 -10   5   7       60.56       44.46     26.08 o 
  -9   5   7    19094.55    20006.31    347.80 o 
  -8   5   7     3653.64     3553.85    169.20 o 
  -7   5   7     3142.36     2954.87    114.49 o 
  -6   5   7     8210.48     8441.72    222.57 o 
  -5   5   7     5939.94     6287.52    161.19 o 
  -4   5   7     2580.70     2617.77    100.35 o 
  -3   5   7       60.68       81.13     18.30 o 
  -2   5   7    40531.39    42526.08    507.84 o 
  -1   5   7      258.21      321.52     76.05 o 
   0   5   7       38.80       66.39     15.31 o 
   1   5   7      401.60      405.68     62.91 o 
   2   5   7    17322.37    18667.11    298.25 o 
   3   5   7     1559.62     1408.20    101.74 o 
   4   5   7     6526.34     6665.17    182.96 o 
   5   5   7     9026.29     9632.08    307.58 o 
   6   5   7     2910.99     2832.21    208.93 o 
   7   5   7      663.90      516.70     54.58 o 
   8   5   7     5206.58     5400.28    214.09 o 
   9   5   7     7765.06     8778.61    310.08 o 
  10   5   7       12.61       56.73     44.30 o 
  11   5   7      488.56      490.40    105.10 o 
  12   5   7      260.19      131.96     66.19 o 
  13   5   7     2611.14     2557.55    222.55 o 
 -16   6   7      396.63      370.91    122.78 o 
 -15   6   7       29.83       79.54     42.81 o 
 -14   6   7      403.09      225.17    105.58 o 
 -13   6   7      213.17      115.17     53.85 o 
 -12   6   7       82.54       94.60     36.98 o 
 -11   6   7      350.86      233.42     49.87 o 
 -10   6   7      258.17      141.00     45.78 o 
  -9   6   7     3910.84     3303.11    332.75 o 
  -8   6   7     3374.24     3256.51    197.56 o 
  -7   6   7     1551.17     1562.70    166.34 o 
  -6   6   7       27.36       47.66     26.74 o 
  -5   6   7    13254.42    13778.10    209.39 o 
  -4   6   7    16777.17    17703.36    352.47 o 
  -3   6   7    14828.00    16040.58    300.34 o 
  -2   6   7        6.57       62.52     28.13 o 
  -1   6   7    28059.97    28428.20    426.99 o 
   0   6   7    14064.67    14927.11    251.17 o 
   1   6   7    20329.77    21205.31    289.77 o 
   2   6   7     2863.55     2715.39    134.92 o 
   3   6   7    10100.58    10362.13    130.84 o 
   4   6   7    10992.39    11412.06    195.81 o 
   5   6   7    19468.64    21047.30    314.46 o 
   6   6   7      535.46      544.92     52.18 o 
   7   6   7      244.47      171.52     46.18 o 
   8   6   7      986.76      986.35     70.16 o 
   9   6   7     1557.18     1459.99    120.84 o 
  10   6   7     1025.12      868.08    108.82 o 
  11   6   7       20.60      -22.87     52.62 o 
  12   6   7        1.91      121.53     36.57 o 
 -15   7   7     1050.33     1249.16    315.95 o 
 -14   7   7     1596.19      887.05    456.46 o 
 -13   7   7     3729.38     3590.58    438.33 o 
 -12   7   7     2804.67     3202.06    343.40 o 
 -11   7   7     1143.16     1137.58    144.04 o 
 -10   7   7     2029.05     2094.00    180.43 o 
  -9   7   7     4430.30     4674.98    379.23 o 
  -8   7   7     4847.68     5100.91    214.14 o 
  -7   7   7     7653.55     8321.79    395.71 o 
  -6   7   7     4956.16     5006.80    196.02 o 
  -5   7   7     2348.44     2165.10    135.66 o 
  -4   7   7     2568.85     2895.63    204.54 o 
  -3   7   7     8782.29     9032.16    286.95 o 
  -2   7   7     9067.49     9579.35    319.22 o 
  -1   7   7     9419.13    10049.53    283.88 o 
   0   7   7        7.46       23.77     31.23 o 
   1   7   7     5127.74     5090.14    192.87 o 
   2   7   7     5470.08     5398.16    168.36 o 
   3   7   7    18657.49    19219.67    302.76 o 
   4   7   7      700.36      645.86     45.47 o 
   5   7   7       97.79      160.43     33.66 o 
   6   7   7     7231.81     7498.13    281.37 o 
   7   7   7     2989.21     3048.36    270.09 o 
   8   7   7     1786.10     1762.40    136.18 o 
   9   7   7     2309.27     2759.30    228.15 o 
  10   7   7     4471.13     4799.78    323.65 o 
  11   7   7        0.94      104.02     42.26 o 
  12   7   7      363.84      266.62     77.72 o 
 -15   8   7     9105.96    10143.32   1400.95 o 
 -14   8   7      111.45       21.08     46.86 o 
 -13   8   7      172.24      136.46     98.83 o 
 -12   8   7       38.37       68.34     67.27 o 
 -11   8   7    15646.39    18976.52    661.37 o 
 -10   8   7     1025.55      999.25    142.79 o 
  -9   8   7     3022.52     3198.82    238.74 o 
  -8   8   7      261.22      173.15     35.16 o 
  -7   8   7    20756.29    22017.22    491.02 o 
  -6   8   7     1346.58     1359.67    136.73 o 
  -5   8   7     2862.56     3084.88    112.69 o 
  -4   8   7      538.71      436.36     51.82 o 
  -3   8   7     8024.03     7476.33    313.39 o 
  -2   8   7      200.37      267.79     47.22 o 
  -1   8   7      407.33      379.89     38.91 o 
   0   8   7      291.89      218.71     44.19 o 
   1   8   7      821.40      822.02    106.09 o 
   2   8   7        3.45       70.95     28.47 o 
   3   8   7     3728.51     3564.33    166.69 o 
   4   8   7      367.90      364.71     35.71 o 
   5   8   7      348.33      367.21     44.98 o 
   6   8   7     1591.13     1316.89    115.52 o 
   7   8   7    13569.47    15174.42    395.75 o 
   8   8   7      968.12      940.11    149.77 o 
   9   8   7      103.33       77.26     37.04 o 
  10   8   7      631.40      547.75     81.80 o 
  11   8   7     8163.39     7567.45    586.50 o 
  12   8   7       28.29      112.51     40.68 o 
 -14   9   7     2881.33     3333.48    664.40 o 
 -13   9   7      157.25       98.90     56.54 o 
 -12   9   7     6237.47     6657.73    520.45 o 
 -11   9   7        2.16      108.56     34.40 o 
 -10   9   7     1682.25     1834.25    295.79 o 
  -9   9   7      293.07      179.63     55.32 o 
  -8   9   7    10211.43    11767.31    389.53 o 
  -7   9   7     2994.71     3161.06    348.71 o 
  -6   9   7      817.53      815.27     92.23 o 
  -5   9   7     5575.65     6341.00    269.48 o 
  -4   9   7     7029.96     7776.08    319.47 o 
  -3   9   7     8482.43     8928.61    683.62 o 
  -2   9   7      436.55      491.71     65.28 o 
  -1   9   7    11701.57    12955.77    272.02 o 
   0   9   7      160.51       59.92     25.91 o 
   1   9   7     1573.07     1400.33    117.47 o 
   2   9   7     1255.63     1009.23    102.41 o 
   3   9   7    17542.93    19058.01    467.31 o 
   4   9   7     1891.69     1667.09    204.22 o 
   5   9   7      366.39      247.63     66.02 o 
   6   9   7     2428.45     2075.58    232.92 o 
   7   9   7     4951.88     5284.62    202.30 o 
   8   9   7     1421.15     1378.68    106.43 o 
   9   9   7        9.71       58.83     36.02 o 
  10   9   7     2382.01     2476.09    204.28 o 
  11   9   7       41.96      106.64     46.99 o 
 -14  10   7      460.89      477.24    155.11 o 
 -13  10   7      133.21       96.47     62.89 o 
 -12  10   7        0.23       35.07     65.97 o 
 -11  10   7      120.59      141.27     71.71 o 
 -10  10   7        6.43       63.46    107.15 o 
  -9  10   7      204.82      172.73     53.95 o 
  -8  10   7     4785.40     4967.47    252.29 o 
  -7  10   7      319.33      254.93     55.90 o 
  -6  10   7      918.03      866.46     88.08 o 
  -5  10   7     1628.60     1613.36    163.34 o 
  -4  10   7    22960.48    25548.38    765.58 o 
  -3  10   7     3379.05     2859.08    522.64 o 
  -2  10   7      589.99      492.48     61.68 o 
  -1  10   7     1570.27     1591.48    167.34 o 
   0  10   7    20113.74    21883.97    519.94 o 
   1  10   7     7770.74     7909.82    344.64 o 
   2  10   7     3698.03     3623.46    275.40 o 
   3  10   7      574.47      612.26     86.62 o 
   4  10   7    14924.33    16183.14    531.18 o 
   5  10   7     4082.72     4568.28    342.65 o 
   6  10   7     5998.20     6119.25    418.76 o 
   7  10   7       47.48       79.89     38.67 o 
   8  10   7     1347.05     1389.82    140.68 o 
   9  10   7      336.42      185.15     54.80 o 
  10  10   7      888.70     1175.90    123.91 o 
 -13  11   7     3134.25     2677.81    426.24 o 
 -12  11   7     2063.86     2108.59    497.52 o 
 -11  11   7      520.19      655.66    156.06 o 
 -10  11   7      253.68      189.14     92.23 o 
  -9  11   7     5731.31     6037.83    380.65 o 
  -8  11   7     6981.17     7847.05    346.17 o 
  -7  11   7      662.53      531.33    116.03 o 
  -6  11   7     4317.55     4265.31    354.69 o 
  -5  11   7     6291.73     7005.29    251.54 o 
  -4  11   7      770.21      580.95     92.07 o 
  -3  11   7      828.94      914.97    146.52 o 
  -2  11   7    11123.69    12125.06    315.72 o 
  -1  11   7     8123.91     8209.66    381.19 o 
   0  11   7      171.93      202.30     54.71 o 
   1  11   7     1764.52     1644.02    146.70 o 
   2  11   7     3222.91     3431.73    260.06 o 
   3  11   7     4726.32     5668.23    539.98 o 
   4  11   7     3191.98     3098.37    230.02 o 
   5  11   7     3503.76     4141.16    217.65 o 
   6  11   7      215.09      146.91     75.22 o 
   7  11   7     1713.02     1950.07    251.19 o 
   8  11   7     3278.41     3349.13    330.95 o 
   9  11   7     2013.39     1778.07    194.79 o 
  10  11   7      499.45      381.25     96.12 o 
 -12  12   7     3031.26     2656.18    381.29 o 
 -11  12   7     1990.53     1573.73    167.13 o 
 -10  12   7    10302.98    11400.79   1124.17 o 
  -9  12   7      264.26      228.64     71.46 o 
  -8  12   7      580.39      562.00     51.87 o 
  -7  12   7     1195.26     1064.62    131.74 o 
  -6  12   7    14572.29    16543.45    548.92 o 
  -5  12   7      649.89      491.52     81.50 o 
  -4  12   7      131.66      104.10     34.87 o 
  -3  12   7       46.03       47.18     19.15 o 
  -2  12   7     2729.85     2382.78    290.15 o 
  -1  12   7      188.88      175.76     42.90 o 
   0  12   7       23.97       58.52     42.53 o 
   1  12   7      113.84       86.92     45.55 o 
   2  12   7      423.69      376.85    125.20 o 
   3  12   7      303.97      198.69     59.60 o 
   4  12   7      861.44      828.35    189.02 o 
   5  12   7      322.94      215.17     78.34 o 
   6  12   7     4361.82     4084.97    306.07 o 
   7  12   7      510.17      267.62     77.00 o 
   8  12   7     4183.67     4456.48    374.60 o 
   9  12   7        4.77       85.51     45.19 o 
 -11  13   7      523.97      472.54    246.25 o 
 -10  13   7      201.74      135.62     73.55 o 
  -9  13   7     5070.23     5046.44    633.67 o 
  -8  13   7      685.57      764.75    348.14 o 
  -7  13   7     1125.44     1186.61    206.01 o 
  -6  13   7     5045.80     4645.13    285.01 o 
  -5  13   7     4768.43     4919.74    469.11 o 
  -4  13   7       25.23       89.18     55.18 o 
  -3  13   7      654.53      597.24    101.84 o 
  -2  13   7     9937.85    10733.04    381.00 o 
  -1  13   7        1.07       26.72     31.44 o 
   0  13   7      938.24     1031.62    128.76 o 
   1  13   7      136.19       86.17     35.76 o 
   2  13   7     7824.89     8698.04    484.60 o 
   3  13   7      235.41      260.42     96.94 o 
   4  13   7     1338.32     1828.77    220.11 o 
   5  13   7     2635.94     2898.90    260.64 o 
   6  13   7     1473.21     1524.95    207.14 o 
   7  13   7       91.86       86.12     42.05 o 
   8  13   7      465.02      463.22    212.10 o 
 -10  14   7      110.57       82.41     65.05 o 
  -9  14   7     1943.64     1980.17    319.85 o 
  -8  14   7      815.03     1174.48    189.18 o 
  -7  14   7     1228.78     1194.61    165.94 o 
  -6  14   7       49.51      116.71     49.08 o 
  -5  14   7     6383.20     7458.01    708.95 o 
  -4  14   7     2490.41     2914.82    380.87 o 
  -3  14   7     9305.43    11153.06    460.94 o 
  -2  14   7       10.67       85.95     48.05 o 
  -1  14   7     5625.60     5812.92    381.40 o 
   0  14   7     2038.34     2018.87    290.59 o 
   1  14   7    16314.45    20798.66   1051.35 o 
   2  14   7      116.32      123.31     71.45 o 
   3  14   7     1314.32     1480.73    225.91 o 
   4  14   7     1441.02     1674.31    197.28 o 
   5  14   7     7675.42     9661.22   1243.72 o 
   6  14   7      530.29      175.54     86.95 o 
   7  14   7       21.25       47.04     71.67 o 
  -9  15   7     1460.32     1110.79    156.28 o 
  -8  15   7     1576.21     1220.65    175.25 o 
  -7  15   7     3147.70     2991.02    397.69 o 
  -6  15   7     1862.70     1421.92    202.05 o 
  -5  15   7       10.32        3.70     34.61 o 
  -4  15   7      349.59      166.39     70.86 o 
  -3  15   7     4491.68     4160.85    435.49 o 
  -2  15   7     5432.69     5810.26    451.73 o 
  -1  15   7     3328.55     3003.88    215.43 o 
   0  15   7        3.24       80.45     57.93 o 
   1  15   7      866.72      624.92    140.28 o 
   2  15   7     3587.89     3470.11    369.10 o 
   3  15   7     3020.44     3163.87    397.05 o 
   4  15   7       48.97       98.63     61.88 o 
   5  15   7      725.91      617.22    275.21 o 
   6  15   7     1644.55     1761.33    313.99 o 
  -7  16   7     4618.77     5290.99    639.05 o 
  -6  16   7     1000.26      658.64    191.53 o 
  -5  16   7     2825.25     2527.73    287.44 o 
  -4  16   7       16.13       77.04     39.05 o 
  -3  16   7      700.24      402.06    136.18 o 
  -2  16   7       70.68       44.18     45.62 o 
  -1  16   7      111.34      127.05     47.34 o 
   0  16   7       70.93      254.79     82.21 o 
   1  16   7        1.73      169.71    112.25 o 
   2  16   7       56.41      145.90     65.80 o 
   3  16   7     1715.53     2118.22    253.77 o 
   4  16   7      134.01      169.33     68.47 o 
  -4  17   7     1754.66     1419.53    216.00 o 
  -3  17   7     2616.88     2140.81    266.50 o 
  -2  17   7      134.40      149.97     60.28 o 
  -1  17   7     4862.60     5226.50    588.64 o 
   0  17   7        8.75       81.74     45.92 o 
   1  17   7     1156.38      911.67    291.23 o 
 -16   0   8      946.36      611.38    167.28 o 
 -14   0   8     2532.61     2716.56    310.04 o 
 -12   0   8    14581.58    16518.72    499.37 o 
 -10   0   8    20289.29    21324.89    599.78 o 
  -8   0   8     7928.45     8170.48    334.84 o 
  -6   0   8    49505.57    52913.90   1072.56 o 
  -4   0   8     3838.19     3690.07    252.84 o 
  -2   0   8    30243.71    31795.87   1577.25 o 
   0   0   8     1495.66     1555.55    210.51 o 
   2   0   8     6147.76     6340.34    186.60 o 
   4   0   8      483.81      457.88     66.27 o 
   6   0   8      349.98      295.22     58.89 o 
   8   0   8      387.74      305.77     56.08 o 
  10   0   8     1906.26     2102.64    400.97 o 
  12   0   8     2257.89     2441.28    213.09 o 
 -16   1   8     2119.31     2156.00    304.17 o 
 -15   1   8      237.45      116.78     39.88 o 
 -14   1   8     3434.07     3099.82    255.65 o 
 -13   1   8     8132.95     9340.64    333.03 o 
 -12   1   8      228.65      122.19     41.42 o 
 -11   1   8      760.79      750.22     71.37 o 
 -10   1   8     2161.64     2013.60    216.27 o 
  -9   1   8    10297.00    11111.05    325.96 o 
  -8   1   8       13.13       26.08     23.96 o 
  -7   1   8     4954.80     4964.05    167.86 o 
  -6   1   8       65.03       66.07     24.63 o 
  -5   1   8    20526.77    20931.91    290.45 o 
  -4   1   8     6642.85     6318.85    157.91 o 
  -3   1   8      688.99      759.95     80.94 o 
  -2   1   8    16232.46    16323.95    210.58 o 
  -1   1   8    17041.70    17799.18    240.58 o 
   0   1   8     3000.75     2946.30     70.37 o 
   1   1   8     1023.03      968.95     96.73 o 
   2   1   8    22756.09    23195.44    297.10 o 
   3   1   8     4259.46     4262.80    129.32 o 
   4   1   8     3889.02     3737.68    151.87 o 
   5   1   8     1646.65     1740.00    130.87 o 
   6   1   8    10337.63    11499.44    241.77 o 
   7   1   8      962.68      914.51     57.19 o 
   8   1   8     3029.38     2808.42    216.74 o 
   9   1   8     2057.04     2056.04    173.77 o 
  10   1   8      966.82      952.75     82.62 o 
  11   1   8      474.59      616.52    111.15 o 
  12   1   8     2384.50     2182.66    163.66 o 
  13   1   8     1712.33     1529.37    144.10 o 
 -16   2   8     1231.89     1208.82    312.42 o 
 -15   2   8      286.42      128.65     52.96 o 
 -14   2   8     4824.90     4456.65    359.98 o 
 -13   2   8     3712.58     3613.14    225.66 o 
 -12   2   8     5936.72     6662.04    355.68 o 
 -11   2   8      895.28      833.01    102.09 o 
 -10   2   8     1260.45     1215.26    107.26 o 
  -9   2   8       67.30       75.39     32.32 o 
  -8   2   8      627.97      688.83    105.69 o 
  -7   2   8      135.46      106.22     25.50 o 
  -6   2   8       18.99       53.60     27.79 o 
  -5   2   8      362.20      396.85     47.00 o 
  -4   2   8     8942.97     8876.86    292.82 o 
  -3   2   8     4283.84     4181.54    146.92 o 
  -2   2   8      293.53      199.48     38.24 o 
  -1   2   8     9270.63     9045.17    215.36 o 
   0   2   8    19896.85    19260.68    218.62 o 
   1   2   8     3855.36     4060.96    161.89 o 
   2   2   8      448.31      358.05     37.07 o 
   3   2   8     3206.24     3493.05    109.31 o 
   4   2   8    16246.34    17031.65    275.14 o 
   5   2   8    20955.94    22838.66    319.68 o 
   6   2   8     1452.54     1578.50     93.39 o 
   7   2   8      360.06      227.06     32.89 o 
   8   2   8     7494.92     7963.39    233.43 o 
   9   2   8     7213.02     7356.92    368.04 o 
  10   2   8     1728.99     1648.10    151.01 o 
  11   2   8        0.15       27.38     55.88 o 
  12   2   8      768.59      657.54     96.25 o 
  13   2   8     1112.54      898.34    145.46 o 
 -16   3   8     1386.81     1054.83    192.08 o 
 -15   3   8     5400.53     5773.71    650.90 o 
 -14   3   8      209.79      178.77     55.68 o 
 -13   3   8     1323.10     1206.25     85.36 o 
 -12   3   8     6738.61     7023.69    352.29 o 
 -11   3   8     3308.71     3366.17    230.23 o 
 -10   3   8      193.87      196.55     34.75 o 
  -9   3   8     5532.31     5587.98    255.20 o 
  -8   3   8     6480.88     7433.44    251.79 o 
  -7   3   8     1694.72     1733.47    154.42 o 
  -6   3   8     2497.13     2215.75    141.75 o 
  -5   3   8     7626.53     7626.31    181.08 o 
  -4   3   8    28241.81    28543.99    491.96 o 
  -3   3   8    14709.83    14011.93    296.20 o 
  -2   3   8     5243.73     6036.58    172.57 o 
  -1   3   8      859.17     1135.64     93.07 o 
   0   3   8    16155.08    16184.26    233.59 o 
   1   3   8     8000.45     8390.29    179.41 o 
   2   3   8     2432.79     2646.21    107.41 o 
   3   3   8     9592.46    10350.01    133.69 o 
   4   3   8      402.40      361.35     46.54 o 
   5   3   8     1652.44     1738.26    122.96 o 
   6   3   8     4487.89     4697.06    195.22 o 
   7   3   8    13686.55    14560.78    314.03 o 
   8   3   8       53.72       74.12     23.90 o 
   9   3   8       77.13      147.57     38.38 o 
  10   3   8     3529.66     3512.85    213.80 o 
  11   3   8     2943.88     3104.26    289.67 o 
  12   3   8      191.46      139.51     61.59 o 
 -16   4   8       20.02       43.17     49.37 o 
 -15   4   8     3257.70     3455.22    380.01 o 
 -14   4   8      311.88      350.36    172.07 o 
 -13   4   8       88.32      102.27     39.83 o 
 -12   4   8       73.36       73.98     41.58 o 
 -11   4   8    18526.86    19276.30    520.75 o 
 -10   4   8       16.12       43.53     32.57 o 
  -9   4   8     3923.35     3389.24    268.71 o 
  -8   4   8      964.55      931.05     72.36 o 
  -7   4   8    31981.59    33908.66    539.76 o 
  -6   4   8      935.64      992.78     85.63 o 
  -5   4   8    19825.09    19986.64    283.46 o 
  -4   4   8      724.97      730.06     60.63 o 
  -3   4   8    34282.98    34397.43    580.14 o 
  -2   4   8      463.57      694.01     67.74 o 
  -1   4   8    14303.06    15789.03    291.24 o 
   0   4   8       24.45       57.29     17.15 o 
   1   4   8     4359.57     4627.36    141.22 o 
   2   4   8       73.61       72.25     19.41 o 
   3   4   8     3049.18     3147.68    115.31 o 
   4   4   8        0.11       17.95     12.67 o 
   5   4   8      237.74      233.90     34.34 o 
   6   4   8      660.81      540.69     49.53 o 
   7   4   8      144.88      268.74     43.87 o 
   8   4   8      379.79      366.18     49.36 o 
   9   4   8        2.42       85.85     24.91 o 
  10   4   8       30.90       32.01     28.28 o 
  11   4   8     4064.18     3698.59    402.15 o 
  12   4   8      198.05      164.35     54.63 o 
 -16   5   8     1968.84     2034.16    399.87 o 
 -15   5   8     6696.32     7264.09    860.00 o 
 -14   5   8      674.85      603.74    327.81 o 
 -13   5   8       22.14       70.16     28.30 o 
 -12   5   8     5917.68     6127.01    245.51 o 
 -11   5   8     4361.58     4250.63    340.02 o 
 -10   5   8     1843.58     1483.22    189.90 o 
  -9   5   8     2494.25     2376.28    241.35 o 
  -8   5   8    17880.38    18902.42    396.76 o 
  -7   5   8      413.11      362.87     49.83 o 
  -6   5   8      373.11      404.92     47.59 o 
  -5   5   8     3447.31     2790.51    125.28 o 
  -4   5   8    21693.66    23145.44    281.28 o 
  -3   5   8     9426.04     9494.07    278.01 o 
  -2   5   8      374.67      515.11     48.84 o 
  -1   5   8     3807.91     3648.00    140.90 o 
   0   5   8     5315.38     5316.33    145.97 o 
   1   5   8    11350.39    11528.69    176.65 o 
   2   5   8      709.43      826.59     65.52 o 
   3   5   8    13086.90    13213.85    258.10 o 
   4   5   8     2645.45     2501.76    164.94 o 
   5   5   8     4073.51     4060.13    113.91 o 
   6   5   8      245.87      176.07     26.35 o 
   7   5   8    10562.88    11595.05    352.55 o 
   8   5   8        8.67       88.77     25.91 o 
   9   5   8       21.77       53.55     23.11 o 
  10   5   8     1499.88     1444.43    148.78 o 
  11   5   8     4784.82     4802.70    417.63 o 
  12   5   8      394.53      322.26    145.93 o 
 -15   6   8      569.51      659.04    168.77 o 
 -14   6   8     4400.29     4584.28    460.72 o 
 -13   6   8     4484.96     4010.37    594.23 o 
 -12   6   8     4579.79     5386.14    199.50 o 
 -11   6   8     1152.62     1234.70    126.60 o 
 -10   6   8     1544.63     1317.58    152.86 o 
  -9   6   8     1639.87     1675.41    151.73 o 
  -8   6   8     1180.64     1080.02    118.07 o 
  -7   6   8       97.64      129.97     71.24 o 
  -6   6   8      635.84      554.71    121.87 o 
  -5   6   8        6.35       58.13     40.40 o 
  -4   6   8     3132.70     3156.64    186.75 o 
  -3   6   8     1704.21     1516.61    194.27 o 
  -2   6   8      102.74       93.16     31.06 o 
  -1   6   8     2102.82     2130.50    128.01 o 
   1   6   8     3813.04     3748.71    144.94 o 
   2   6   8      302.96      289.27     29.54 o 
   3   6   8     5366.75     5406.49    239.98 o 
   4   6   8    31041.80    33821.77    521.92 o 
   5   6   8    12472.95    13544.10    275.81 o 
   6   6   8     3050.09     2248.80    271.13 o 
   7   6   8      394.73      284.90     67.50 o 
   8   6   8     7599.28     8293.73    341.64 o 
   9   6   8     3596.07     3997.08    294.15 o 
  10   6   8     3090.18     3005.85    242.32 o 
  11   6   8       53.69      104.12     45.47 o 
  12   6   8      731.12      794.76    151.78 o 
 -15   7   8      768.28      500.72    114.84 o 
 -14   7   8     3607.31     3625.48    430.95 o 
 -13   7   8     2219.15     2304.05    224.36 o 
 -12   7   8       22.78       69.98     50.55 o 
 -11   7   8     1862.17     1667.04    167.84 o 
 -10   7   8     6787.16     7323.51    324.96 o 
  -9   7   8    10134.86    11903.67    525.97 o 
  -8   7   8     2589.97     2500.87    158.32 o 
  -7   7   8      482.71      432.84    121.71 o 
  -6   7   8      215.31      205.03     37.87 o 
  -5   7   8    10048.04    10393.49    300.98 o 
  -4   7   8     9901.34    10653.13    306.44 o 
  -3   7   8      452.01      493.21     46.28 o 
  -2   7   8     4039.94     4700.22    346.73 o 
  -1   7   8     9962.52    10562.36    255.28 o 
   0   7   8     3953.87     4209.83    196.60 o 
   1   7   8        6.81       43.84     20.11 o 
   2   7   8    14215.75    15291.91    245.04 o 
   3   7   8     8403.20     9010.77    303.36 o 
   4   7   8      342.72      319.78     42.74 o 
   5   7   8      845.95      927.40     74.96 o 
   6   7   8     8957.86    10119.59    288.10 o 
   7   7   8     2486.12     2522.68    207.84 o 
   8   7   8     1587.55     1560.77    143.22 o 
   9   7   8     1152.49     1225.53    139.16 o 
  10   7   8      525.73      495.28     79.82 o 
  11   7   8     1102.72     1296.38    118.85 o 
 -15   8   8       13.07      119.23     65.47 o 
 -14   8   8     1598.27     1876.08    312.42 o 
 -13   8   8        0.35      101.19     60.22 o 
 -12   8   8     4655.08     5101.57    473.65 o 
 -11   8   8      351.41      555.83    224.03 o 
 -10   8   8    13545.48    15890.98    527.15 o 
  -9   8   8       28.59       95.43     34.04 o 
  -8   8   8    11271.95    12878.76    461.24 o 
  -7   8   8     1215.21     1511.38    146.11 o 
  -6   8   8    31656.32    34762.67    637.09 o 
  -5   8   8     4457.52     4205.57    283.16 o 
  -4   8   8     1664.28     1604.05    144.10 o 
  -3   8   8      884.35      943.45     87.30 o 
  -2   8   8    35959.75    37945.43    674.65 o 
  -1   8   8     2172.51     2086.12    222.91 o 
   0   8   8        0.64       34.49     26.29 o 
   1   8   8      290.15      258.06     31.24 o 
   2   8   8     6273.86     6880.12    240.99 o 
   3   8   8       15.88       40.09     20.59 o 
   4   8   8       26.85       93.39     28.85 o 
   5   8   8       32.53       58.57     43.29 o 
   6   8   8      185.98      200.28     41.31 o 
   7   8   8       10.71       45.44     33.85 o 
   8   8   8      531.25      456.92     80.19 o 
   9   8   8      250.26      255.67     63.34 o 
  10   8   8     1858.13     1843.70    186.95 o 
  11   8   8       53.48      122.40     40.90 o 
 -14   9   8     2332.74     2380.59    292.17 o 
 -13   9   8     3230.60     3107.99    356.76 o 
 -12   9   8      764.83      630.03    161.74 o 
 -11   9   8      310.41      453.70     76.85 o 
 -10   9   8     4594.83     4391.89    435.66 o 
  -9   9   8    14304.91    16947.11    575.66 o 
  -8   9   8       16.64       67.41     44.68 o 
  -7   9   8      808.25      816.87    118.75 o 
  -6   9   8     1543.46     1666.52    175.15 o 
  -5   9   8     9316.51    10219.03    264.12 o 
  -4   9   8     1744.63     1979.51    197.53 o 
  -3   9   8     3564.34     4155.00    254.97 o 
  -2   9   8     9073.46     9038.41    524.35 o 
  -1   9   8     9615.48    10198.35    306.43 o 
   0   9   8      232.26      151.73     40.39 o 
   1   9   8     1717.75     1590.68    148.35 o 
   2   9   8    13325.53    14524.93    305.08 o 
   3   9   8      530.04      412.03     99.96 o 
   4   9   8      587.91      484.00    139.13 o 
   5   9   8       13.31      115.36     48.00 o 
   6   9   8     7278.30     8539.95    558.73 o 
   7   9   8        1.48      -24.68     31.17 o 
   8   9   8     2127.41     2356.18    187.34 o 
   9   9   8     1122.81     1273.77    127.27 o 
  10   9   8     2230.22     2424.70    203.73 o 
 -13  10   8     6875.78     8159.79    726.81 o 
 -12  10   8      708.41      465.40    140.75 o 
 -11  10   8       76.64      141.70    102.13 o 
 -10  10   8      683.37      892.98    105.66 o 
  -9  10   8     2298.01     2648.29    178.00 o 
  -8  10   8      129.88       95.85     46.63 o 
  -7  10   8     1350.31     1162.84    144.67 o 
  -6  10   8     1552.94     1560.70    124.39 o 
  -5  10   8     2091.90     2346.06    210.60 o 
  -4  10   8     1157.49     1097.93    108.60 o 
  -3  10   8       97.88       92.06     29.15 o 
  -2  10   8      707.76      863.92    127.42 o 
  -1  10   8     5469.58     5638.81    286.01 o 
   0  10   8     4337.12     4674.74    446.39 o 
   1  10   8     8588.06     8958.27    417.51 o 
   2  10   8      117.89      131.55     48.18 o 
   3  10   8     5638.91     6382.60    292.43 o 
   4  10   8     5299.81     5162.20    213.56 o 
   5  10   8    11316.19    12539.38    725.17 o 
   6  10   8      295.22      266.01     73.36 o 
   7  10   8      411.20      373.37     90.71 o 
   8  10   8     2110.90     2163.95    239.09 o 
   9  10   8     7936.16     8692.90    540.54 o 
  10  10   8      785.74      580.28    127.16 o 
 -13  11   8     1432.22     1422.69    225.57 o 
 -12  11   8     3956.81     4352.35    534.02 o 
 -11  11   8     1063.44     1122.11    189.73 o 
 -10  11   8       26.84       35.29     63.63 o 
  -9  11   8     4965.27     5852.29    609.38 o 
  -8  11   8     6037.67     6024.35    445.91 o 
  -7  11   8      246.72      223.47     55.71 o 
  -6  11   8     1555.80     1353.13    161.29 o 
  -5  11   8     2216.04     1884.63    186.07 o 
  -4  11   8     6310.33     6646.70    405.87 o 
  -3  11   8     5561.39     6139.94    347.96 o 
  -2  11   8     3354.34     3139.14    326.88 o 
  -1  11   8       30.91       45.98     25.49 o 
   0  11   8     2791.23     2397.54    210.69 o 
   1  11   8     5018.96     4765.44    356.06 o 
   2  11   8     5264.45     5299.66    321.05 o 
   3  11   8     1670.44     1869.94    211.30 o 
   4  11   8      580.86      504.12    113.85 o 
   5  11   8     1186.15     1368.83    225.99 o 
   6  11   8     2098.15     1855.20    241.45 o 
   7  11   8     3803.14     4179.28    254.03 o 
   8  11   8      287.60      155.47     53.18 o 
   9  11   8      167.70      118.30     49.68 o 
 -12  12   8      459.98      286.51     97.23 o 
 -11  12   8     9443.28    11821.13   1276.06 o 
 -10  12   8      516.40      356.00     95.58 o 
  -9  12   8      299.06      261.52     68.64 o 
  -8  12   8      880.53      894.38    117.89 o 
  -7  12   8    18303.89    21727.73    833.10 o 
  -6  12   8     1070.13     1088.24    132.17 o 
  -5  12   8     5249.83     5816.88    364.36 o 
  -4  12   8       77.62       60.97     34.48 o 
  -3  12   8    13283.20    14730.46    451.98 o 
  -2  12   8     2432.20     2682.24    241.75 o 
  -1  12   8     8853.54     9395.53    444.62 o 
   0  12   8       27.85      -17.51     37.01 o 
   1  12   8     3212.03     3296.74    503.95 o 
   2  12   8      147.16      138.10     51.90 o 
   3  12   8     1796.60     2052.84    291.78 o 
   4  12   8       92.94       94.32     48.80 o 
   5  12   8        5.58        0.06     46.78 o 
   6  12   8        0.22       29.86     49.40 o 
   7  12   8      394.83      211.86     98.04 o 
   8  12   8       12.07        4.38     38.73 o 
 -11  13   8     1105.30     1160.79    143.00 o 
 -10  13   8     2823.40     2764.63    340.54 o 
  -9  13   8       15.79      126.29     71.01 o 
  -8  13   8     8804.89    10359.93    599.88 o 
  -7  13   8       50.87      142.93     50.65 o 
  -6  13   8     1118.82     1099.22    102.00 o 
  -5  13   8       68.89      143.91     49.64 o 
  -4  13   8     8401.59     9138.68    448.01 o 
  -3  13   8     1598.41     1542.35    124.56 o 
  -2  13   8       72.44       87.05     31.20 o 
  -1  13   8     2502.02     2544.64    203.78 o 
   0  13   8     4633.88     4234.65    310.79 o 
   1  13   8     5216.24     5399.24    367.81 o 
   2  13   8      101.18       43.91    135.49 o 
   3  13   8     5182.33     6180.46    826.34 o 
   4  13   8      402.26      117.24    112.49 o 
   5  13   8     1241.56     1331.24    236.34 o 
   6  13   8        6.47       55.85     47.13 o 
   7  13   8     3630.22     3736.97    451.68 o 
 -10  14   8      581.40      456.71    186.43 o 
  -9  14   8      175.70      190.47    128.58 o 
  -8  14   8       93.84      103.93     74.19 o 
  -7  14   8       18.62       35.22     65.73 o 
  -6  14   8       16.92       43.90     54.53 o 
  -5  14   8      334.71      261.76     79.36 o 
  -4  14   8     1481.04     1144.29    159.76 o 
  -3  14   8      291.10      195.43     79.68 o 
  -2  14   8      142.07      115.29     41.03 o 
  -1  14   8      645.61      358.55     85.41 o 
   0  14   8     9062.84     9471.65    628.25 o 
   1  14   8      709.33      883.28    270.74 o 
   2  14   8      331.92      130.93     69.89 o 
   3  14   8      729.67     1038.37    191.69 o 
   4  14   8    10974.79    13369.72   1473.32 o 
   5  14   8     2376.90     2279.18    263.20 o 
   6  14   8     1396.92     1215.32    272.23 o 
  -8  15   8     2688.40     2679.08    335.78 o 
  -7  15   8      935.69      831.61    192.23 o 
  -6  15   8      116.44       30.60     62.68 o 
  -5  15   8     2279.80     2244.65    171.76 o 
  -4  15   8     3280.04     3028.85    212.40 o 
  -3  15   8       17.84       55.28     35.70 o 
  -2  15   8      809.60      721.92    179.82 o 
  -1  15   8     1968.10     1338.76    218.53 o 
   0  15   8     1136.45      799.16    169.61 o 
   1  15   8       83.66       75.96     39.55 o 
   2  15   8     3060.81     3292.31    427.09 o 
   3  15   8     4111.12     4551.14    615.97 o 
   4  15   8       34.87      125.15     49.75 o 
  -6  16   8    10003.12    12384.00    681.29 o 
  -5  16   8      503.56      231.57     74.79 o 
  -4  16   8      590.07      343.55     77.46 o 
  -3  16   8     1318.76     1286.85    187.49 o 
  -2  16   8     7535.26     7748.34    428.03 o 
  -1  16   8      410.78      153.95     85.09 o 
   0  16   8       33.24       84.93     76.30 o 
   1  16   8        5.47      -47.57     73.32 o 
   2  16   8     1824.21     1928.74    565.34 o 
 -15   0   9       60.32       96.38     67.32 o 
 -13   0   9      440.56      292.70     77.46 o 
 -11   0   9     2651.56     2578.58    314.14 o 
  -9   0   9     5270.77     5814.49    383.56 o 
  -7   0   9    23215.59    25855.86    594.07 o 
  -5   0   9     2250.81     2292.10    211.99 o 
  -3   0   9    25624.20    26900.16    590.35 o 
  -1   0   9    12590.01    12455.27    563.20 o 
   1   0   9    24064.74    25266.52    344.03 o 
   3   0   9    20402.09    21392.06    433.14 o 
   5   0   9     5986.95     6326.58    300.01 o 
   7   0   9     4306.41     4770.10    286.15 o 
   9   0   9      552.87      687.21    248.84 o 
  11   0   9       39.28       85.71     83.68 o 
 -16   1   9      352.08      272.89    108.87 o 
 -15   1   9     4875.78     4727.01    380.89 o 
 -14   1   9      271.35      389.73     61.95 o 
 -13   1   9     1589.00     1375.11    135.94 o 
 -12   1   9     2136.44     2012.94    167.92 o 
 -11   1   9    23641.82    26636.20    700.39 o 
 -10   1   9      148.62       59.11     27.53 o 
  -9   1   9     2925.82     2722.70    127.16 o 
  -8   1   9    16583.69    17122.09    294.24 o 
  -7   1   9     7273.92     7407.21    263.80 o 
  -6   1   9      609.27      579.88     61.74 o 
  -5   1   9     5353.56     5703.24    194.51 o 
  -4   1   9    13479.12    13898.76    257.18 o 
  -3   1   9      168.89      225.06     42.65 o 
  -2   1   9     2718.44     3021.44    233.92 o 
  -1   1   9     3221.46     3173.42    242.19 o 
   0   1   9    24660.51    24806.50    353.82 o 
   1   1   9     5434.94     5154.51    139.46 o 
   2   1   9      667.50      581.16     51.81 o 
   3   1   9     1457.15     1476.13     98.42 o 
   4   1   9     9269.97     9707.59    340.47 o 
   5   1   9     5348.27     5554.83    187.41 o 
   6   1   9      527.86      557.66     45.55 o 
   7   1   9     3405.91     3930.09    324.87 o 
   8   1   9     1757.32     1934.66    118.69 o 
   9   1   9      686.81      588.75    124.56 o 
  10   1   9      955.91      966.67    133.25 o 
  11   1   9     3738.75     3644.34    355.15 o 
  12   1   9       35.06      108.85     50.58 o 
 -16   2   9      739.45      544.07    219.64 o 
 -15   2   9      212.52      164.84     53.57 o 
 -14   2   9     8110.11     8677.39    471.24 o 
 -13   2   9     8794.54     9621.58    334.46 o 
 -12   2   9     4964.83     5247.78    179.43 o 
 -11   2   9      200.05      188.50     41.62 o 
 -10   2   9    10572.22    11436.62    359.71 o 
  -9   2   9    15635.20    17139.44    353.31 o 
  -8   2   9    11682.19    12676.45    228.43 o 
  -7   2   9        2.00       81.25     19.58 o 
  -6   2   9     1685.01     1748.20    152.91 o 
  -5   2   9     5430.51     4781.71    221.80 o 
  -4   2   9     9367.11     8891.03    255.94 o 
  -3   2   9       57.39       80.01     21.70 o 
  -2   2   9       79.51       46.27     33.54 o 
  -1   2   9      248.19      239.54     43.88 o 
   0   2   9      167.58      103.93     19.86 o 
   1   2   9     1173.29     1337.94     91.30 o 
   2   2   9      126.98       67.50     25.11 o 
   3   2   9     3895.07     3830.00    119.84 o 
   4   2   9     5337.43     5365.23    196.10 o 
   5   2   9     2113.32     2100.16    134.46 o 
   6   2   9      450.06      382.88     56.05 o 
   7   2   9     2629.23     2656.01    187.77 o 
   8   2   9     7209.19     7586.31    385.08 o 
   9   2   9     6024.32     6668.50    392.45 o 
  10   2   9     1429.40     1246.11    144.11 o 
  11   2   9      180.18      112.54     46.37 o 
  12   2   9     2236.55     2159.93    160.31 o 
 -16   3   9     2955.95     2667.97    604.98 o 
 -15   3   9     1509.76     1420.74    313.52 o 
 -14   3   9     1657.36     1586.25    191.65 o 
 -13   3   9        4.37       81.28     32.48 o 
 -12   3   9     5718.17     6332.54    609.16 o 
 -11   3   9      794.85      761.97     81.78 o 
 -10   3   9     2675.49     2347.79    195.88 o 
  -9   3   9     7703.77     8185.22    326.69 o 
  -8   3   9        3.56       51.41     24.41 o 
  -7   3   9     2682.88     2571.81    106.90 o 
  -6   3   9     6604.42     7115.98    233.52 o 
  -5   3   9    10621.53    10567.92    162.51 o 
  -4   3   9     2662.71     3081.25    125.31 o 
  -3   3   9    10138.20    10592.55    246.29 o 
  -2   3   9     2539.85     2701.73    115.68 o 
  -1   3   9    19658.70    19196.39    265.56 o 
   0   3   9     3134.96     3414.33    124.56 o 
   1   3   9     5937.02     6382.57    211.62 o 
   2   3   9     6614.83     6314.36    207.95 o 
   3   3   9     7073.72     7860.22    289.03 o 
   4   3   9     1480.09     1539.46    111.87 o 
   5   3   9      205.96      115.32     27.18 o 
   6   3   9     8126.56     7793.94    335.08 o 
   7   3   9     2837.91     2634.87    227.62 o 
   8   3   9      379.79      313.14     51.46 o 
   9   3   9        9.90       52.37     32.40 o 
  10   3   9     2855.95     3103.64    215.21 o 
  11   3   9      841.03      791.92    109.78 o 
  12   3   9     1543.82     1449.02    154.85 o 
 -16   4   9      590.45      192.60    172.62 o 
 -15   4   9       11.83       98.03     46.32 o 
 -14   4   9       21.23       68.09     43.26 o 
 -13   4   9       88.60       89.05     40.45 o 
 -12   4   9      219.17      128.08     44.99 o 
 -11   4   9       13.65       54.07     38.97 o 
 -10   4   9     2109.77     2103.46    215.66 o 
  -9   4   9     1135.59     1020.03    114.15 o 
  -8   4   9     8222.95     8462.42    366.00 o 
  -7   4   9     1445.76     1163.38    155.28 o 
  -6   4   9    15193.24    16970.45    281.23 o 
  -5   4   9     1305.46     1209.96     94.72 o 
  -4   4   9     5796.30     6667.94    290.83 o 
  -3   4   9      106.21      122.63     26.76 o 
  -2   4   9    49166.57    55038.49    381.27 o 
  -1   4   9     1939.32     1798.44    140.70 o 
   0   4   9       43.26       47.45     24.71 o 
   1   4   9        3.51       11.98     25.33 o 
   2   4   9    21988.54    23712.97    364.83 o 
   3   4   9       27.53       65.86     19.23 o 
   4   4   9      448.99      385.22     36.16 o 
   5   4   9       16.25       50.26     17.54 o 
   6   4   9     6586.44     7371.88    304.70 o 
   7   4   9       22.54       48.05     38.07 o 
   8   4   9      448.16      451.70     69.45 o 
   9   4   9        4.77      102.12     31.62 o 
  10   4   9      169.00      144.11     38.25 o 
  11   4   9       34.86      -15.94     97.15 o 
 -15   5   9      459.35      264.98    120.34 o 
 -14   5   9     1372.13     1436.39    200.64 o 
 -13   5   9      407.32      264.29     56.83 o 
 -12   5   9     5251.96     5162.72    406.81 o 
 -11   5   9     1462.81     1491.70    186.65 o 
 -10   5   9     9994.45    11043.43    686.67 o 
  -9   5   9     1979.30     1903.29    218.75 o 
  -8   5   9     1862.86     1686.29    210.15 o 
  -7   5   9      853.21      765.02     67.55 o 
  -6   5   9     3526.73     3732.18    151.53 o 
  -5   5   9    12848.35    13871.92    235.16 o 
  -4   5   9       79.33       82.46     28.74 o 
  -3   5   9     2433.88     2614.53    155.32 o 
  -2   5   9     2639.16     2411.41    259.65 o 
  -1   5   9    12382.75    13265.86    212.73 o 
   0   5   9     6643.14     6472.81    210.89 o 
   1   5   9     2003.10     2115.06    121.70 o 
   2   5   9     4294.23     4473.64    189.59 o 
   3   5   9     8271.38     8470.26    296.38 o 
   4   5   9      167.46      120.72     28.31 o 
   5   5   9     2824.46     2516.88    165.94 o 
   6   5   9     9408.29    10688.38    276.53 o 
   7   5   9     1591.41     1510.60    112.92 o 
   8   5   9     1992.93     1944.79    149.47 o 
   9   5   9       91.57      134.32     49.79 o 
  10   5   9     4783.19     4636.37    360.41 o 
  11   5   9       90.76      148.89     49.76 o 
 -15   6   9     1513.44     2338.10    385.00 o 
 -14   6   9     4449.58     5066.00    581.44 o 
 -13   6   9    10731.24    12882.17    822.08 o 
 -12   6   9     3185.57     2895.63    228.54 o 
 -11   6   9       78.84       92.97     52.11 o 
 -10   6   9     3375.76     3111.66    300.44 o 
  -9   6   9    17678.18    19257.36    619.99 o 
  -8   6   9     7115.57     7167.27    373.37 o 
  -7   6   9      567.63      466.23    110.65 o 
  -6   6   9       53.73       47.79     25.30 o 
  -5   6   9     2581.42     2766.15    237.53 o 
  -4   6   9     1074.55      937.63     97.50 o 
  -3   6   9      464.28      471.79     68.85 o 
  -2   6   9       41.19       92.56     31.51 o 
  -1   6   9     2208.33     2110.03    160.43 o 
   0   6   9      206.88      246.83     34.28 o 
   1   6   9     1413.03     1245.47     83.04 o 
   2   6   9        2.55      -14.10     21.72 o 
   3   6   9     3246.66     3317.57    207.69 o 
   4   6   9     4786.39     5037.12    199.39 o 
   5   6   9     8487.52     9621.32    352.79 o 
   6   6   9       95.33       94.33     28.63 o 
   7   6   9     2527.54     2423.30    163.77 o 
   8   6   9     3793.16     4457.64    315.06 o 
   9   6   9     7785.23     9326.18    606.41 o 
  10   6   9      987.99      889.26     98.23 o 
  11   6   9      164.90      170.42     52.16 o 
 -15   7   9     4075.18     4053.43    523.81 o 
 -14   7   9      269.16      136.42     60.37 o 
 -13   7   9      352.92      293.22     93.41 o 
 -12   7   9     1329.34     1239.25    200.47 o 
 -11   7   9     8218.46     9550.91    384.60 o 
 -10   7   9        0.91      104.91     42.21 o 
  -9   7   9     1774.72     1653.25    181.41 o 
  -8   7   9     9273.03     9922.21    434.24 o 
  -7   7   9     4877.11     4580.29    287.63 o 
  -6   7   9      196.43      111.22     37.34 o 
  -5   7   9     8281.29     9113.93    330.05 o 
  -4   7   9     8065.91     8847.26    426.64 o 
  -3   7   9       31.34       49.34     35.74 o 
  -2   7   9     6964.50     7051.06    377.65 o 
  -1   7   9     2394.43     2751.18    190.39 o 
   0   7   9    14345.86    14898.72    270.47 o 
   1   7   9     4279.68     4183.71    164.73 o 
   2   7   9      754.69      654.73     63.32 o 
   3   7   9        0.62        4.95     22.11 o 
   4   7   9     9371.87    10076.59    322.75 o 
   5   7   9     6461.66     7612.05    330.58 o 
   6   7   9     1938.53     1860.27    163.73 o 
   7   7   9     1992.74     1893.20    203.06 o 
   8   7   9      673.78      505.38    101.54 o 
   9   7   9      762.61      684.71     74.62 o 
  10   7   9     1257.92     1191.15    122.05 o 
 -14   8   9       82.03       48.48     44.50 o 
 -13   8   9       72.84       97.30     69.18 o 
 -12   8   9       87.32      113.04     56.06 o 
 -11   8   9     1191.77     1161.06    124.59 o 
 -10   8   9        2.45       -0.71     35.78 o 
  -9   8   9       33.82       91.39     30.13 o 
  -8   8   9        1.77       48.73     45.98 o 
  -7   8   9    20186.86    22388.46    588.85 o 
  -6   8   9      740.81      823.28     83.64 o 
  -5   8   9     4490.97     5319.53    296.67 o 
  -4   8   9      160.28       67.56     36.59 o 
  -3   8   9    47270.00    50618.86   1729.20 o 
  -2   8   9      366.07      230.09     50.06 o 
  -1   8   9    12818.83    14567.40    528.29 o 
   0   8   9       53.29       21.29     26.88 o 
   1   8   9    11922.23    12547.46    304.81 o 
   2   8   9     1682.44     1648.49    105.35 o 
   3   8   9    13693.67    14965.13    490.18 o 
   4   8   9      149.26      161.03     43.75 o 
   5   8   9     4127.13     4087.02    262.04 o 
   6   8   9       71.43      106.45     30.92 o 
   7   8   9     1723.47     1539.45    138.01 o 
   8   8   9       16.57       90.11     33.68 o 
   9   8   9        1.77       56.50     25.93 o 
  10   8   9      101.24      174.28     62.66 o 
 -14   9   9       20.60      175.86     76.20 o 
 -13   9   9      115.10      114.86     50.81 o 
 -12   9   9      701.07      717.72    144.46 o 
 -11   9   9     8043.74     9110.63    749.47 o 
 -10   9   9     1097.97      953.94    123.73 o 
  -9   9   9      436.70      386.60    121.21 o 
  -8   9   9     5316.32     6439.31    407.93 o 
  -7   9   9     5620.16     6313.62    438.15 o 
  -6   9   9     1730.72     1549.33    163.27 o 
  -5   9   9     1335.21     1267.28    151.78 o 
  -4   9   9    16856.91    19112.61    442.29 o 
  -3   9   9      820.21      844.23    104.67 o 
  -2   9   9      479.97      251.07     59.24 o 
  -1   9   9      490.69      454.54     73.63 o 
   0   9   9    12006.56    13643.09    519.44 o 
   1   9   9     1807.77     2140.75    210.74 o 
   2   9   9      120.40       83.93     36.69 o 
   3   9   9      945.34      938.45    123.35 o 
   4   9   9     8871.36     9272.80    433.41 o 
   5   9   9     2492.68     2462.86    204.58 o 
   6   9   9      108.00      156.74     33.70 o 
   7   9   9     4051.00     3860.53    333.41 o 
   8   9   9      945.01      976.23    113.44 o 
   9   9   9     1457.50     1488.80    156.38 o 
 -13  10   9     3362.42     3934.74    453.63 o 
 -12  10   9     5236.49     5137.45    686.01 o 
 -11  10   9      221.39      240.15     76.99 o 
 -10  10   9     5053.67     5074.61    423.58 o 
  -9  10   9     4785.12     4939.98    494.78 o 
  -8  10   9     9149.63    10055.13    340.61 o 
  -7  10   9      407.95      394.18     57.81 o 
  -6  10   9     1087.96      871.42    104.21 o 
  -5  10   9     1370.73     1422.00    150.17 o 
  -4  10   9     5399.42     5477.42    321.61 o 
  -3  10   9       40.04       32.58     28.62 o 
  -2  10   9       97.58      121.58     53.12 o 
  -1  10   9       97.32       76.02     40.81 o 
   0  10   9      153.93       81.38     35.27 o 
   1  10   9      283.46      344.82     58.37 o 
   2  10   9      141.25       92.60     41.04 o 
   3  10   9      553.77      494.59     99.74 o 
   4  10   9     6606.61     7613.71    940.79 o 
   5  10   9      801.13      772.45    168.45 o 
   6  10   9      514.36      304.72    137.88 o 
   7  10   9      828.78      916.15    116.11 o 
   8  10   9     5640.81     5510.49    527.84 o 
   9  10   9     2702.07     2442.57    292.26 o 
 -12  11   9     1415.97     1371.35    304.26 o 
 -11  11   9     2690.15     2614.29    316.88 o 
 -10  11   9     5771.63     6363.87    415.28 o 
  -9  11   9     2072.97     2035.68    165.66 o 
  -8  11   9       66.92       49.75     46.04 o 
  -7  11   9     5009.82     5535.41    300.05 o 
  -6  11   9    10052.71    12045.05    478.15 o 
  -5  11   9     1841.69     2114.28    159.21 o 
  -4  11   9     3505.36     3673.65    195.54 o 
  -3  11   9     3637.18     3701.87    207.37 o 
  -2  11   9      504.76      460.45     87.56 o 
  -1  11   9     3928.32     3618.73    338.85 o 
   0  11   9     4608.63     4509.53    258.09 o 
   1  11   9      510.25      350.85     53.14 o 
   2  11   9      839.61      632.16    130.27 o 
   3  11   9     4611.51     4927.51    616.42 o 
   4  11   9     2490.65     2687.82    330.52 o 
   5  11   9      182.43      149.62     56.59 o 
   6  11   9     3548.06     3670.59    495.61 o 
   7  11   9     2149.00     2363.82    238.87 o 
   8  11   9        3.14       17.35     85.25 o 
 -11  12   9      112.18      131.29     80.15 o 
 -10  12   9     1092.81     1281.95    189.21 o 
  -9  12   9        4.58      -17.49     55.71 o 
  -8  12   9     2003.92     2055.56    271.73 o 
  -7  12   9     1511.14     1679.63    226.23 o 
  -6  12   9     9378.80     9327.58    694.82 o 
  -5  12   9      833.69      939.16     91.38 o 
  -4  12   9     2811.57     2629.11    213.68 o 
  -3  12   9     2374.52     2407.17    200.10 o 
  -2  12   9    23380.19    27129.45   1221.39 o 
  -1  12   9     1116.24     1173.06    131.81 o 
   0  12   9      121.44      103.12     43.15 o 
   1  12   9      946.46      815.32     83.23 o 
   2  12   9    12718.05    15321.99    732.57 o 
   3  12   9     1190.16     1330.99    176.60 o 
   4  12   9      259.94      202.08     65.85 o 
   5  12   9      347.60      210.80     98.04 o 
   6  12   9     2875.61     2637.97    291.15 o 
   7  12   9      226.71      165.73     82.13 o 
 -10  13   9     2757.94     2919.15    315.07 o 
  -9  13   9     1730.13     1625.48    279.90 o 
  -8  13   9     1737.53     1518.48    218.45 o 
  -7  13   9      311.87      162.05     58.03 o 
  -6  13   9     3154.00     3149.12    267.62 o 
  -5  13   9     7158.53     7735.02    564.84 o 
  -4  13   9      439.59      394.02    116.78 o 
  -3  13   9     1662.72     1480.66    134.99 o 
  -2  13   9       78.93       98.99     42.68 o 
  -1  13   9     7662.12     8915.82    800.19 o 
   0  13   9      178.65       60.58     48.63 o 
   1  13   9     4126.52     4656.79    662.83 o 
   2  13   9     1633.03     1410.63    226.29 o 
   3  13   9     2908.98     2979.07    385.42 o 
   4  13   9       36.15      122.02     76.96 o 
   5  13   9     2417.88     2630.02    297.78 o 
   6  13   9     3551.28     3803.08    495.86 o 
  -9  14   9     9326.59    10648.65   1053.11 o 
  -8  14   9      357.56      231.48     64.84 o 
  -7  14   9       71.72       34.04     55.55 o 
  -6  14   9      215.00       25.51     69.27 o 
  -5  14   9     2778.79     2695.65    314.05 o 
  -4  14   9        1.86      148.69     59.54 o 
  -3  14   9      108.33       93.45     71.87 o 
  -2  14   9       13.10       40.13     24.18 o 
  -1  14   9       13.42       32.65     33.24 o 
   0  14   9      479.06      428.41    156.13 o 
   1  14   9       56.02      124.90     63.11 o 
   2  14   9        0.01       58.41     60.60 o 
   3  14   9     2009.87     1831.31    299.45 o 
   4  14   9      783.25      759.81    160.69 o 
   5  14   9     3478.73     4021.67    546.92 o 
  -7  15   9      922.60      928.25    170.48 o 
  -6  15   9      296.43      210.55     63.11 o 
  -5  15   9     2207.99     1986.89    213.08 o 
  -4  15   9     2352.99     1994.73    210.65 o 
  -3  15   9      192.50      173.45     53.75 o 
  -2  15   9       35.50       70.75     40.27 o 
  -1  15   9     2501.79     2083.64    517.77 o 
   0  15   9     1971.81     1660.38    420.96 o 
   1  15   9     2530.52     2150.92    297.20 o 
   2  15   9      344.11       66.88     39.36 o 
   3  15   9      325.56      171.40     79.34 o 
  -4  16   9      385.57      197.23     61.04 o 
  -3  16   9     7700.69     8271.36    617.06 o 
  -2  16   9     1071.04      579.94    150.02 o 
  -1  16   9     3064.50     2737.62    473.49 o 
 -16   0  10    10434.37    12268.39    963.79 o 
 -14   0  10      372.65      220.59     84.29 o 
 -10   0  10      320.66      330.39     70.21 o 
  -8   0  10      111.56      224.19     80.30 o 
  -6   0  10     1277.15     1305.85    179.35 o 
  -4   0  10     2854.88     3399.47    356.89 o 
  -2   0  10    11040.58    11088.57    486.84 o 
   0   0  10     8738.72     8357.36    480.77 o 
   2   0  10    36921.30    40963.83    904.09 o 
   4   0  10       81.12      132.61     45.39 o 
   6   0  10    18071.54    20875.96    629.59 o 
   8   0  10       28.44       30.57     45.35 o 
  10   0  10     4933.09     4260.81    431.80 o 
 -16   1  10     2259.43     2235.44    247.42 o 
 -15   1  10     2782.64     2576.56    256.51 o 
 -14   1  10      110.45      143.28     38.28 o 
 -13   1  10      986.22      858.21     76.62 o 
 -12   1  10     8971.92     9870.91    461.64 o 
 -11   1  10      751.34      744.76     94.71 o 
 -10   1  10     1601.03     1497.04    132.48 o 
  -9   1  10      339.30      292.75     54.61 o 
  -8   1  10     7440.62     7934.04    273.35 o 
  -7   1  10     2808.65     3051.24    182.56 o 
  -6   1  10    12946.74    13547.63    305.55 o 
  -5   1  10      902.43      980.67    140.45 o 
  -4   1  10      813.12      980.87     71.69 o 
  -3   1  10     5133.33     4715.93    289.09 o 
  -2   1  10     8510.40     8971.96    262.11 o 
  -1   1  10     7864.72     8149.71    253.98 o 
   0   1  10     1224.98     1185.32     95.49 o 
   1   1  10     3151.77     3029.87     87.61 o 
   2   1  10     4319.77     4478.11    200.73 o 
   3   1  10     8310.67     8903.01    335.31 o 
   4   1  10     4949.21     5233.37    178.89 o 
   5   1  10     4456.67     5057.86    197.29 o 
   6   1  10     1643.46     1696.06    105.63 o 
   7   1  10     4166.92     4798.30    204.98 o 
   8   1  10      724.83      653.09     74.27 o 
   9   1  10     1208.79     1077.65    119.08 o 
  10   1  10     2226.39     2348.58    189.74 o 
  11   1  10      916.05      808.36    111.98 o 
 -16   2  10       57.89       62.62     93.18 o 
 -15   2  10      814.82      648.83    143.16 o 
 -14   2  10     4537.06     4231.86    421.41 o 
 -13   2  10     5199.04     5203.81    619.95 o 
 -12   2  10     1469.85     1346.79    158.66 o 
 -11   2  10      618.43      517.11     67.89 o 
 -10   2  10    12480.08    13799.87    402.06 o 
  -9   2  10    20595.88    21673.46    431.92 o 
  -8   2  10    13893.86    14343.83    299.00 o 
  -7   2  10      268.55      246.40     44.38 o 
  -6   2  10     8557.60     8877.01    273.21 o 
  -5   2  10    23961.60    25355.54    438.89 o 
  -4   2  10    13136.84    13950.96    274.56 o 
  -3   2  10      193.83      175.53     55.61 o 
  -2   2  10     4715.27     4573.31    290.55 o 
  -1   2  10     6448.24     6672.71    273.58 o 
   0   2  10     3707.66     3885.27    153.50 o 
   1   2  10     3463.70     3547.64    189.67 o 
   2   2  10        1.46       49.77     22.15 o 
   3   2  10       82.01       68.69     24.04 o 
   4   2  10       21.07       90.56     21.14 o 
   5   2  10       55.03       79.78     26.99 o 
   6   2  10        0.00       65.64     23.47 o 
   7   2  10     1538.43     1692.14    109.80 o 
   8   2  10     1857.94     1591.57    107.94 o 
   9   2  10     1805.84     1579.42    180.83 o 
  10   2  10      115.92      106.56     36.00 o 
  11   2  10      434.43      355.59     84.35 o 
 -16   3  10        2.58      116.33     66.44 o 
 -15   3  10      535.65      241.11     63.65 o 
 -14   3  10     3411.23     2976.29    303.15 o 
 -13   3  10     3666.83     3577.78    278.30 o 
 -12   3  10      456.09      433.00     71.37 o 
 -11   3  10     6268.00     6819.55    276.97 o 
 -10   3  10      634.88      658.78    110.01 o 
  -9   3  10     1369.28     1326.33    116.97 o 
  -8   3  10     2138.45     1914.69    162.03 o 
  -7   3  10    31135.16    32788.99    511.47 o 
  -6   3  10       22.21       49.44     24.75 o 
  -5   3  10     2505.39     2722.25    217.12 o 
  -4   3  10    10232.40    11115.55    286.46 o 
  -3   3  10    11552.37    12291.36    251.51 o 
  -2   3  10        9.25      103.46     32.73 o 
  -1   3  10     3239.12     3409.06    158.65 o 
   0   3  10     8873.75    10123.29    277.67 o 
   1   3  10      368.68      452.63     67.28 o 
   2   3  10     1107.29     1113.58     83.64 o 
   3   3  10     2776.56     2364.27    182.54 o 
   4   3  10    10777.70    11916.10    227.96 o 
   5   3  10      422.17      407.81     51.34 o 
   6   3  10       33.24       79.71     22.41 o 
   7   3  10       70.56      148.17     36.06 o 
   8   3  10     2877.84     2647.83    190.36 o 
   9   3  10     1334.34     1288.21    141.96 o 
  10   3  10        9.41      113.52     34.75 o 
  11   3  10     1336.81     1367.00    132.28 o 
 -15   4  10     5528.56     5360.59    616.89 o 
 -14   4  10       57.14       60.94     34.98 o 
 -13   4  10     1194.67     1189.59    129.96 o 
 -12   4  10      598.90      547.74    170.22 o 
 -11   4  10     1518.36     1390.79    115.14 o 
 -10   4  10        5.70       89.98     29.96 o 
  -9   4  10      391.93      247.47     80.46 o 
  -8   4  10      585.37      475.92     71.47 o 
  -7   4  10       94.16      108.57     40.06 o 
  -6   4  10     1885.33     1758.45    147.42 o 
  -5   4  10      102.58       75.71     27.06 o 
  -4   4  10      307.16      249.65     45.16 o 
  -3   4  10    12503.64    12596.33    513.95 o 
  -2   4  10      879.91     1184.02    115.40 o 
  -1   4  10     4153.41     4096.60    178.06 o 
   0   4  10      522.38      384.79     46.24 o 
   1   4  10    26584.62    28578.22    445.05 o 
   2   4  10        2.38       72.56     22.73 o 
   3   4  10    15689.35    16744.72    307.33 o 
   4   4  10      794.19      704.08     88.21 o 
   5   4  10     9313.07     9611.61    377.29 o 
   6   4  10        1.88       62.65     26.60 o 
   7   4  10     8930.09     9603.83    415.51 o 
   8   4  10        2.64       81.97     37.69 o 
   9   4  10     1871.21     1765.61    153.90 o 
  10   4  10       47.16       45.81     40.04 o 
  11   4  10     2774.65     2683.20    338.62 o 
 -15   5  10     1811.44     1870.05    228.07 o 
 -14   5  10     2995.31     2626.57    267.69 o 
 -13   5  10     1942.38     1823.52    219.97 o 
 -12   5  10       17.35      101.43     50.95 o 
 -11   5  10     9431.39    11480.51    339.29 o 
 -10   5  10     2963.12     2869.41    311.06 o 
  -9   5  10     1304.76     1309.60    192.73 o 
  -8   5  10     2018.95     2053.81    230.29 o 
  -7   5  10    17795.12    19057.46    446.50 o 
  -6   5  10       44.80       38.13     39.90 o 
  -5   5  10     7299.48     7221.18    384.57 o 
  -4   5  10     4356.06     5130.90    466.06 o 
  -3   5  10    11949.38    13338.79    296.60 o 
  -2   5  10      470.08      382.53     58.46 o 
  -1   5  10     2619.80     2945.05    160.29 o 
   0   5  10    16008.48    17755.28    293.54 o 
   1   5  10       34.01      108.44     26.84 o 
   2   5  10        2.28       39.55     20.21 o 
   3   5  10      458.34      476.12     48.97 o 
   4   5  10    10905.46    12374.06    311.86 o 
   5   5  10      430.51      399.18     47.24 o 
   6   5  10       77.68      111.63     44.76 o 
   7   5  10      316.83      213.51     51.21 o 
   8   5  10     3945.96     3780.31    312.62 o 
   9   5  10      812.70      651.82    157.16 o 
  10   5  10       60.30       92.54     56.83 o 
 -15   6  10      677.77      471.48    202.37 o 
 -14   6  10     8675.69    11300.99    814.09 o 
 -13   6  10     3381.50     3405.07    335.05 o 
 -12   6  10     1749.20     1480.08    247.35 o 
 -11   6  10      155.45      118.87     80.92 o 
 -10   6  10    15235.31    16718.39    617.60 o 
  -9   6  10    10518.39    11566.59    379.61 o 
  -8   6  10     9007.06     9548.89    432.37 o 
  -7   6  10        8.03       55.27     24.36 o 
  -6   6  10    11197.70    11663.36    352.16 o 
  -5   6  10     8291.09     8116.13    418.86 o 
  -4   6  10    18514.73    19818.82    447.15 o 
  -3   6  10      727.85      785.15     90.92 o 
  -2   6  10     5449.30     5703.49    302.97 o 
  -1   6  10     7833.05     7792.24    339.04 o 
   0   6  10     4351.73     4391.60    191.02 o 
   1   6  10     2058.78     1982.75    120.93 o 
   2   6  10       72.64       75.32     22.52 o 
   3   6  10        0.73       26.25     26.89 o 
   4   6  10      256.61      257.61     45.21 o 
   5   6  10      222.46      227.19     42.96 o 
   6   6  10       11.30       68.80     25.24 o 
   7   6  10      734.99      633.50     89.22 o 
   8   6  10     1014.94     1064.02    134.28 o 
   9   6  10     1018.94     1055.93    102.87 o 
  10   6  10      894.97      971.72    169.21 o 
 -14   7  10      417.37      179.42    171.28 o 
 -13   7  10      258.21      169.45     58.83 o 
 -12   7  10     5443.54     5327.45    683.21 o 
 -11   7  10     2984.13     2691.11    329.37 o 
 -10   7  10     2504.08     2612.05    295.01 o 
  -9   7  10        2.88       30.27     61.40 o 
  -8   7  10     6189.63     6622.07    269.99 o 
  -7   7  10     6332.79     7048.84    247.49 o 
  -6   7  10     6923.23     7283.92    307.84 o 
  -5   7  10     4892.15     5262.92    212.36 o 
  -4   7  10      102.97       53.90     34.48 o 
  -3   7  10    17002.48    18412.80    453.73 o 
  -2   7  10     5911.05     5666.40    389.74 o 
  -1   7  10     5948.84     6469.44    318.39 o 
   0   7  10     2564.26     2515.66    210.59 o 
   1   7  10     8558.82     9632.88    297.12 o 
   2   7  10     1302.95     1308.80    107.07 o 
   3   7  10     4518.79     5131.71    176.97 o 
   4   7  10     4091.87     4464.14    241.24 o 
   5   7  10     2441.48     2516.08    197.37 o 
   6   7  10      702.56      748.00     76.78 o 
   7   7  10     1759.17     1797.56    188.18 o 
   8   7  10      921.82      738.63    100.81 o 
   9   7  10     1040.96      889.33    139.49 o 
  10   7  10     2409.91     2441.83    259.12 o 
 -14   8  10      539.88      449.70    115.49 o 
 -13   8  10      281.60      231.10    211.24 o 
 -12   8  10     1716.77     1582.01    252.58 o 
 -11   8  10      100.71      112.01     36.88 o 
 -10   8  10      278.44      229.23    187.53 o 
  -9   8  10       20.82       59.39     50.81 o 
  -8   8  10       14.90      109.56     32.99 o 
  -7   8  10      214.56      201.30     44.37 o 
  -6   8  10     2590.65     2623.63    207.72 o 
  -5   8  10      112.56      145.63     45.18 o 
  -4   8  10     2124.19     2042.07    259.45 o 
  -3   8  10      244.21      128.64     84.23 o 
  -2   8  10    17620.32    20644.36    491.56 o 
  -1   8  10     1645.32     1594.11    159.14 o 
   0   8  10     1404.57     1400.92    128.98 o 
   1   8  10      117.58       76.69     35.50 o 
   2   8  10    24919.85    27110.91    684.89 o 
   3   8  10      412.79      379.27     69.44 o 
   4   8  10       60.22       72.11     25.46 o 
   5   8  10      248.30      149.99     51.69 o 
   6   8  10    10203.47    11702.21    558.90 o 
   7   8  10      228.11      100.89     43.33 o 
   8   8  10      379.65      282.52     63.66 o 
   9   8  10        0.58       79.19     35.96 o 
 -13   9  10     1336.66      991.65    214.56 o 
 -12   9  10     4500.13     3978.18    556.00 o 
 -11   9  10      359.25      385.49    183.29 o 
 -10   9  10     2408.73     2313.69    279.21 o 
  -9   9  10      123.04       83.98     38.76 o 
  -8   9  10     8720.71     8928.38    393.09 o 
  -7   9  10      345.58      314.40     57.46 o 
  -6   9  10     5870.91     6021.21    300.74 o 
  -5   9  10      585.30      377.14    113.15 o 
  -4   9  10     2132.21     1856.60    217.59 o 
  -3   9  10        5.75       43.31     31.57 o 
  -2   9  10     6344.16     7023.00    316.53 o 
  -1   9  10     6457.15     6675.78    360.06 o 
   0   9  10       30.59       74.89     36.64 o 
   1   9  10     3061.41     3048.20    251.77 o 
   2   9  10      706.39      665.27    109.30 o 
   3   9  10     6079.53     6756.97    466.97 o 
   4   9  10      480.37      339.20     99.19 o 
   5   9  10     4369.50     4382.89    300.60 o 
   6   9  10      712.62      520.33    106.39 o 
   7   9  10     1510.60     1223.99    142.14 o 
   8   9  10      115.29       25.21     97.64 o 
 -13  10  10     5554.61     5442.34    625.77 o 
 -12  10  10      625.48      204.41     83.50 o 
 -11  10  10      525.47      259.02    116.23 o 
 -10  10  10     2764.93     2511.34    300.27 o 
  -9  10  10    13995.47    17439.99    746.73 o 
  -8  10  10     1442.67     1517.12    161.91 o 
  -7  10  10      264.58      235.57     57.09 o 
  -6  10  10     1304.40     1322.25    142.36 o 
  -5  10  10    13537.07    16006.91    464.02 o 
  -4  10  10     2932.55     2952.48    280.59 o 
  -3  10  10     4512.62     4315.97    193.46 o 
  -2  10  10      188.53      171.96     54.80 o 
  -1  10  10     4967.42     5702.35    446.15 o 
   0  10  10      303.93      314.26     66.73 o 
   1  10  10      219.34      101.26     43.74 o 
   2  10  10        4.83       92.70     72.45 o 
   3  10  10        1.07      126.11     57.10 o 
   4  10  10      136.98       74.06     60.93 o 
   5  10  10      118.90        6.98     73.47 o 
   6  10  10       26.48       88.88     75.75 o 
   7  10  10      441.26      482.93    137.12 o 
   8  10  10      571.68      420.79    166.27 o 
 -12  11  10     1082.48     1263.13    424.67 o 
 -11  11  10     2516.91     2721.86    282.97 o 
 -10  11  10     1706.51     1500.54    170.92 o 
  -9  11  10      112.87      238.85     80.17 o 
  -8  11  10     2751.04     2801.16    284.35 o 
  -7  11  10     6168.46     6554.58    501.53 o 
  -6  11  10      924.97      865.83     91.31 o 
  -5  11  10     1687.08     1543.35    140.49 o 
  -4  11  10     2179.30     1847.38    149.46 o 
  -3  11  10     2738.19     2564.92    202.35 o 
  -2  11  10      370.24      199.97     56.08 o 
  -1  11  10     5625.61     5902.41    305.89 o 
   0  11  10     3361.58     2858.79    238.43 o 
   1  11  10       93.61       57.61     35.86 o 
   2  11  10      347.48      416.45    162.65 o 
   3  11  10     2310.42     1991.82    228.64 o 
   4  11  10     2977.45     2564.27    446.62 o 
   5  11  10     1960.25     2127.48    313.72 o 
   6  11  10        7.15       52.94     49.49 o 
   7  11  10       12.80      102.38     52.20 o 
 -11  12  10     1682.94     1773.53    209.11 o 
 -10  12  10       96.07       76.03     57.50 o 
  -9  12  10        1.52       23.85     66.86 o 
  -8  12  10        5.05       55.68     49.42 o 
  -7  12  10      527.99      585.18    161.18 o 
  -6  12  10       54.36       73.21     64.03 o 
  -5  12  10        1.48       61.43     38.05 o 
  -4  12  10      127.31      167.78     42.43 o 
  -3  12  10     7321.80     7816.63    375.61 o 
  -2  12  10     1585.47     1696.57    186.81 o 
  -1  12  10     1776.60     1890.03    142.71 o 
   0  12  10       87.52      128.50     41.43 o 
   1  12  10     8698.83    10787.51    688.95 o 
   2  12  10     1360.67     1222.63    259.98 o 
   3  12  10     3567.55     3036.43    400.56 o 
   4  12  10       72.93      173.15     73.63 o 
   5  12  10     3906.92     3919.86    503.38 o 
   6  12  10     1215.43      967.33    233.39 o 
  -9  13  10      133.26      125.88     56.52 o 
  -8  13  10       76.63       77.36     48.14 o 
  -7  13  10     7876.91     8974.83    763.01 o 
  -6  13  10      561.34      592.35    104.30 o 
  -5  13  10      110.23       78.31     63.32 o 
  -4  13  10     1710.50     1328.45    147.88 o 
  -3  13  10     6439.27     7082.95    435.58 o 
  -2  13  10      959.21      917.69    129.35 o 
  -1  13  10      710.24      451.09    129.15 o 
   0  13  10     7521.46     8390.90    494.85 o 
   1  13  10      525.38      317.67    116.45 o 
   2  13  10       92.48      -49.49     49.49 o 
   3  13  10       59.89       92.69     61.93 o 
   4  13  10     6264.30     6851.90    872.53 o 
   5  13  10      212.29      345.46    139.15 o 
  -8  14  10     5292.42     5515.11    486.02 o 
  -7  14  10       37.57      104.61     50.49 o 
  -6  14  10     5014.82     5077.08    374.90 o 
  -5  14  10     1731.61     1276.08    126.59 o 
  -4  14  10     6285.92     6824.36    561.64 o 
  -3  14  10       14.59      134.38     35.15 o 
  -2  14  10     1062.18      945.69    156.35 o 
  -1  14  10      538.63      457.69     92.10 o 
   0  14  10     3198.77     3394.67    504.12 o 
   1  14  10       17.68      123.87     45.07 o 
   2  14  10      153.66      138.78    122.93 o 
   3  14  10      117.59      113.18     57.11 o 
  -5  15  10      167.99      150.28     70.52 o 
  -4  15  10       70.49      136.54     67.57 o 
  -3  15  10     2477.59     2044.60    225.24 o 
  -2  15  10     3605.32     3130.89    297.71 o 
  -1  15  10      289.90      229.68    122.14 o 
   0  15  10     1080.92      889.65    208.80 o 
 -15   0  11     8047.36    10461.68    420.28 o 
 -13   0  11     7693.22     7921.37    583.36 o 
 -11   0  11    15457.54    17703.54    716.36 o 
  -9   0  11     2473.83     2664.44    315.68 o 
  -7   0  11     9771.03    10191.41    395.68 o 
  -5   0  11       94.67      133.47     95.37 o 
  -3   0  11       83.01       60.85     97.49 o 
  -1   0  11       70.65       99.61     61.40 o 
   1   0  11    13823.83    15047.34    451.29 o 
   3   0  11     2621.05     2947.16    369.28 o 
   5   0  11    17042.83    19703.27    492.88 o 
   7   0  11    10351.54    11893.21    593.21 o 
   9   0  11     3221.33     2630.06    372.30 o 
 -15   1  11       95.26       16.32     28.88 o 
 -14   1  11     8273.41    10271.70    613.30 o 
 -13   1  11     2562.85     2707.81    233.35 o 
 -12   1  11      276.02      176.25     66.08 o 
 -11   1  11      570.52      423.89     57.91 o 
 -10   1  11     8788.83     8964.37    390.87 o 
  -9   1  11     4045.84     4025.24    256.49 o 
  -8   1  11       38.82       43.99     28.71 o 
  -7   1  11    13098.91    13087.94    286.41 o 
  -6   1  11     5738.30     6093.21    234.52 o 
  -5   1  11     1397.17     1635.68    108.52 o 
  -4   1  11      262.47      173.37     59.57 o 
  -3   1  11    13224.50    13784.82    307.27 o 
  -2   1  11     2774.05     2471.13    233.17 o 
  -1   1  11     3919.18     4330.74    229.23 o 
   0   1  11     3343.32     3613.25    190.42 o 
   1   1  11     9276.50     9526.30    333.38 o 
   2   1  11        1.09       88.25     28.47 o 
   3   1  11     3003.75     3202.30    160.94 o 
   4   1  11     9064.10    10084.37    248.04 o 
   5   1  11     1356.51     1572.70     94.80 o 
   6   1  11       71.51       67.82     36.88 o 
   7   1  11     1071.51     1122.27     94.67 o 
   8   1  11     5519.92     5707.70    509.16 o 
   9   1  11       59.48       66.96     42.35 o 
  10   1  11       71.73      117.82     67.19 o 
 -15   2  11        5.41       70.03     34.60 o 
 -14   2  11       81.47      133.28     52.21 o 
 -13   2  11      614.70      816.22    140.40 o 
 -12   2  11       67.30       99.00     33.03 o 
 -11   2  11     1138.78      927.92    106.07 o 
 -10   2  11     5944.14     6571.77    237.34 o 
  -9   2  11     6423.79     6876.82    313.91 o 
  -8   2  11     6246.87     6801.75    284.30 o 
  -7   2  11      807.81      811.33     83.27 o 
  -6   2  11    21766.55    22530.96    408.38 o 
  -5   2  11    17002.56    18044.83    383.50 o 
  -4   2  11     7527.40     7942.99    371.24 o 
  -3   2  11     1165.10     1106.61    109.13 o 
  -2   2  11     8985.61     8843.67    407.68 o 
  -1   2  11    19144.04    19896.76    376.80 o 
   0   2  11    15846.51    16536.29    319.56 o 
   1   2  11     1112.38      978.45     98.20 o 
   2   2  11     4477.10     4606.21    178.79 o 
   3   2  11     5714.60     6561.88    233.38 o 
   4   2  11     6673.54     7798.34    237.69 o 
   5   2  11     2745.40     2393.50    191.09 o 
   6   2  11       93.23       90.49     27.22 o 
   7   2  11       67.14       87.56     34.43 o 
   8   2  11       37.59      108.40     38.84 o 
   9   2  11       14.54      115.85     41.26 o 
  10   2  11        0.11       87.74     71.20 o 
 -15   3  11     1623.07     1353.59    177.43 o 
 -14   3  11     1424.51     1352.47    132.07 o 
 -13   3  11     2503.95     2281.75    206.73 o 
 -12   3  11     2922.53     2942.02    270.03 o 
 -11   3  11     2902.17     2494.77    296.99 o 
 -10   3  11      330.30      275.97     46.21 o 
  -9   3  11     1529.10     1398.67    140.09 o 
  -8   3  11    11140.17    11714.17    427.13 o 
  -7   3  11     7965.00     8140.67    299.01 o 
  -6   3  11     2991.72     2922.14    228.20 o 
  -5   3  11       20.46       71.58     20.98 o 
  -4   3  11     9163.20     9226.83    772.92 o 
  -3   3  11     6053.84     5979.32    259.47 o 
  -2   3  11    16035.86    17184.31    340.61 o 
  -1   3  11      648.40      493.72     74.91 o 
   0   3  11     1466.60     1276.17    103.12 o 
   1   3  11     4639.40     5127.50    240.42 o 
   2   3  11     8453.08     8544.97    336.54 o 
   3   3  11      891.90      833.73    101.74 o 
   4   3  11     1352.06     1332.92    110.81 o 
   5   3  11     3083.52     2917.36    204.29 o 
   6   3  11     1995.59     2188.93    141.70 o 
   7   3  11      960.45     1068.48     84.64 o 
   8   3  11     2121.17     2267.06    170.92 o 
   9   3  11     1594.38     1450.91    122.81 o 
  10   3  11      214.67      120.62     37.39 o 
 -15   4  11       98.78       87.30     69.40 o 
 -14   4  11       53.31       56.82     24.72 o 
 -13   4  11       36.18       58.37     45.80 o 
 -12   4  11    13571.54    15307.17    646.87 o 
 -11   4  11      731.32      879.69    138.44 o 
 -10   4  11     2250.74     1768.48    242.25 o 
  -9   4  11       46.63       60.92     40.52 o 
  -8   4  11     8139.27     9707.34    482.62 o 
  -7   4  11     1008.49      866.09     99.59 o 
  -6   4  11     4415.06     4720.53    285.50 o 
  -5   4  11       12.34       28.73     35.62 o 
  -4   4  11        6.59       97.72     39.09 o 
  -3   4  11       91.06      141.49     51.85 o 
  -2   4  11      803.74      955.91     93.55 o 
  -1   4  11       67.08      114.84     54.20 o 
   0   4  11     1136.82     1201.27     92.17 o 
   1   4  11      333.87      323.56     50.91 o 
   2   4  11     6301.67     7193.76    253.13 o 
   3   4  11       76.89       52.61     28.56 o 
   4   4  11      592.12      496.29     67.46 o 
   5   4  11       50.86       78.29     21.23 o 
   6   4  11    12161.97    13920.76    477.43 o 
   7   4  11       15.26      146.66     42.45 o 
   8   4  11       22.24       56.62     31.04 o 
   9   4  11      365.59      306.96     61.69 o 
  10   4  11     7325.38     8314.39    626.82 o 
 -15   5  11     2396.91     2172.58    209.35 o 
 -14   5  11      265.30      128.99     47.89 o 
 -13   5  11     3996.92     4468.54    342.25 o 
 -12   5  11     1624.64     1909.94    192.09 o 
 -11   5  11     1854.82     1927.61    202.06 o 
 -10   5  11      235.49      289.04    120.64 o 
  -9   5  11     5792.13     5985.26    229.91 o 
  -8   5  11     8835.57    10448.53    298.52 o 
  -7   5  11     1621.62     1747.37    120.14 o 
  -6   5  11     4498.13     5329.27    332.52 o 
  -5   5  11     3760.47     3878.55    301.85 o 
  -4   5  11     7546.96     8682.37    395.35 o 
  -3   5  11      127.06       46.83     30.95 o 
  -2   5  11    11996.77    13548.69    574.27 o 
  -1   5  11      976.59      932.22     87.89 o 
   0   5  11      681.43      846.15     70.04 o 
   1   5  11      164.46      161.57     36.25 o 
   2   5  11     9415.56    10018.14    384.77 o 
   3   5  11     3200.24     2963.68    229.05 o 
   4   5  11        8.26       71.48     26.30 o 
   5   5  11     2052.48     1920.07    136.59 o 
   6   5  11     1465.12     1205.89    137.10 o 
   7   5  11     2991.74     2534.80    193.33 o 
   8   5  11      467.39      386.40     85.79 o 
   9   5  11     1678.03     1727.88    209.80 o 
 -14   6  11       51.94       20.11     55.34 o 
 -13   6  11      710.90      641.96    117.38 o 
 -12   6  11        3.08       50.29     38.80 o 
 -11   6  11      999.15      854.04    116.68 o 
 -10   6  11     3599.70     3418.38    298.06 o 
  -9   6  11    11037.57    13294.21    462.94 o 
  -8   6  11     2031.30     2136.82    225.83 o 
  -7   6  11      789.18      686.98     96.25 o 
  -6   6  11     4750.10     5252.77    376.28 o 
  -5   6  11    17169.03    19048.71    476.77 o 
  -4   6  11     8086.03     9192.58    435.05 o 
  -3   6  11       19.92       56.59     22.64 o 
  -2   6  11     1630.22     1785.70    159.57 o 
  -1   6  11    15845.06    17639.93    566.80 o 
   0   6  11     2561.11     2757.78    140.21 o 
   1   6  11     3677.98     3462.20    231.53 o 
   2   6  11      649.12      649.23     65.59 o 
   3   6  11     7577.45     7560.18    211.09 o 
   4   6  11     1893.02     1812.32    149.75 o 
   5   6  11     1049.84     1068.37     90.97 o 
   6   6  11       26.96      101.05     35.55 o 
   7   6  11      487.35      550.36     83.57 o 
   8   6  11        0.47      119.96     44.46 o 
   9   6  11       28.12      107.24     43.26 o 
 -14   7  11     3034.39     3232.01    370.32 o 
 -13   7  11     2547.51     2818.99    288.17 o 
 -12   7  11        2.28      103.82     41.18 o 
 -11   7  11      799.86      611.51    119.06 o 
 -10   7  11     5038.27     5308.64    286.28 o 
  -9   7  11     3892.06     4184.05    333.57 o 
  -8   7  11      854.99      818.54    123.87 o 
  -7   7  11     5683.88     6114.72    333.22 o 
  -6   7  11     6719.35     7273.40    236.22 o 
  -5   7  11      814.73      698.44    107.42 o 
  -4   7  11     2046.70     2179.57    125.33 o 
  -3   7  11    14563.40    15370.30    490.22 o 
  -2   7  11     5320.38     5941.24    318.90 o 
  -1   7  11      668.07      543.50    121.26 o 
   0   7  11     3157.42     3061.44    309.40 o 
   1   7  11     5657.92     5965.65    302.09 o 
   2   7  11     1897.86     2084.61    142.61 o 
   3   7  11     4380.27     4181.69    211.03 o 
   4   7  11     4949.71     6330.77    534.27 o 
   5   7  11       21.22        1.07     32.41 o 
   6   7  11       30.56      123.41     70.15 o 
   7   7  11     1372.51     1289.22    245.30 o 
   8   7  11     2235.84     1795.19    216.34 o 
 -13   8  11     2934.67     2849.50    338.28 o 
 -12   8  11      353.09      280.71     70.29 o 
 -11   8  11     8749.58    10362.21    650.25 o 
 -10   8  11      527.67      416.62     77.11 o 
  -9   8  11     1629.49     1532.99    182.36 o 
  -8   8  11      652.89      654.62     99.90 o 
  -7   8  11     3747.68     3499.74    250.11 o 
  -6   8  11       10.71      120.17     33.00 o 
  -5   8  11      463.85      514.77     77.32 o 
  -4   8  11        2.19       70.59     37.05 o 
  -3   8  11       38.16       87.99     35.94 o 
  -2   8  11       75.71       69.32     66.37 o 
  -1   8  11       18.15      -20.34     42.96 o 
   0   8  11      389.83      462.41     83.29 o 
   1   8  11     3672.36     3195.50    374.17 o 
   2   8  11       30.60       72.03     40.53 o 
   3   8  11     2269.25     2207.05    242.13 o 
   4   8  11      125.44       61.66     58.71 o 
   5   8  11     6096.21     6296.72    600.41 o 
   6   8  11      182.47      192.81     62.19 o 
   7   8  11     3183.95     2849.04    253.38 o 
   8   8  11       38.57       90.10     39.66 o 
 -13   9  11      625.91      261.84    108.88 o 
 -12   9  11       48.26       68.51     25.47 o 
 -11   9  11      918.21     1061.09    191.60 o 
 -10   9  11     4784.11     5365.09    398.73 o 
  -9   9  11      523.58      295.31     84.15 o 
  -8   9  11      472.28      510.31    144.19 o 
  -7   9  11     8259.43     9726.29    437.53 o 
  -6   9  11     1743.98     1708.51    154.00 o 
  -5   9  11     1142.88     1185.83     75.92 o 
  -4   9  11        0.24      143.28     33.39 o 
  -3   9  11    13585.00    16025.10    608.14 o 
  -2   9  11      240.33      273.09     78.61 o 
  -1   9  11     2234.40     2289.56    194.46 o 
   0   9  11     2251.06     1977.01    168.60 o 
   1   9  11     3637.67     3279.04    335.64 o 
   2   9  11       54.07       74.59     75.75 o 
   3   9  11     2433.58     2491.64    346.57 o 
   4   9  11     5071.26     5910.08   1106.74 o 
   5   9  11      346.58      102.31     93.80 o 
   6   9  11       10.63       83.03     39.17 o 
   7   9  11      181.90      137.01     80.22 o 
 -12  10  11       81.88      158.40     57.75 o 
 -11  10  11      277.33      170.01     58.01 o 
 -10  10  11     3950.47     4379.57    496.90 o 
  -9  10  11     1356.48     1335.78    142.30 o 
  -8  10  11     2652.63     2722.36    287.74 o 
  -7  10  11       79.93       30.19     19.24 o 
  -6  10  11     8478.35     9368.75    402.97 o 
  -5  10  11     5397.58     5670.57    286.78 o 
  -4  10  11     8362.99     9963.06    373.20 o 
  -3  10  11        0.63       72.17     42.10 o 
  -2  10  11     7269.32     8517.04    637.19 o 
  -1  10  11     4510.27     4185.28    326.45 o 
   0  10  11     8823.26     9869.82    881.55 o 
   1  10  11        4.54       78.80     41.59 o 
   2  10  11      696.48      620.98    158.17 o 
   3  10  11     1167.63     1414.06    211.39 o 
   4  10  11     3814.22     4309.91    457.62 o 
   5  10  11      400.66      297.78    215.63 o 
   6  10  11      123.12       23.67     51.64 o 
   7  10  11      132.97      157.00     65.15 o 
 -11  11  11     2494.14     2133.47    270.65 o 
 -10  11  11      777.95      651.96    137.10 o 
  -9  11  11      565.63      500.58    104.66 o 
  -8  11  11     4603.11     4420.55    388.41 o 
  -7  11  11     3864.24     4253.89    529.03 o 
  -6  11  11      581.04      413.47     79.52 o 
  -5  11  11      528.39      401.30     88.01 o 
  -4  11  11     4538.35     4543.43    309.72 o 
  -3  11  11     3137.94     3157.25    331.58 o 
  -2  11  11     3400.26     2805.30    264.99 o 
  -1  11  11      294.88      262.32     79.48 o 
   0  11  11      346.52      171.11     93.80 o 
   1  11  11     3119.27     3195.26    456.95 o 
   2  11  11     2716.25     2685.49    391.98 o 
   3  11  11      286.36      273.04     95.57 o 
   4  11  11      423.40      442.16    166.73 o 
   5  11  11     2855.07     3358.14    343.68 o 
   6  11  11      361.86      305.15    148.91 o 
 -10  12  11     1437.03     1793.61    215.56 o 
  -9  12  11      190.75      243.61     64.80 o 
  -8  12  11     3849.24     3995.46    460.32 o 
  -7  12  11      398.45      243.78     74.83 o 
  -6  12  11      416.38      271.29     73.38 o 
  -5  12  11        7.77       58.26     58.62 o 
  -4  12  11      135.45       72.80     40.37 o 
  -3  12  11       85.77      160.21     60.32 o 
  -2  12  11      341.35      294.25     74.26 o 
  -1  12  11      304.92      360.10    111.93 o 
   0  12  11      981.17      921.36    256.76 o 
   1  12  11      367.16      316.22    114.37 o 
   2  12  11     3612.49     3747.56    627.21 o 
   3  12  11      252.73      213.08     84.15 o 
   4  12  11      363.30      235.61     85.20 o 
  -8  13  11     3271.53     2895.83    242.48 o 
  -7  13  11       82.71      156.12     71.29 o 
  -6  13  11     2651.09     2782.54    260.00 o 
  -5  13  11       37.98      120.76     49.88 o 
  -4  13  11     4856.27     4634.37    334.57 o 
  -3  13  11       51.86       84.64     50.24 o 
  -2  13  11     6739.01     7480.59    536.26 o 
  -1  13  11      391.80      215.12     90.89 o 
   0  13  11     2182.22     2312.53    343.63 o 
   1  13  11      237.37      213.96     99.34 o 
   2  13  11     4064.66     3765.35    564.50 o 
   3  13  11     2483.42     2244.28    399.78 o 
  -6  14  11      970.19      824.00    172.07 o 
  -5  14  11    10166.46    11990.97    695.16 o 
  -4  14  11      926.83     1032.61    138.80 o 
  -3  14  11      186.87      156.70     58.43 o 
  -2  14  11      309.21      161.19     67.60 o 
  -1  14  11     9835.04    12279.63    715.11 o 
   0  14  11     1412.61     1277.48    307.08 o 
   1  14  11      990.75      345.70    181.49 o 
 -14   0  12      113.89       48.67     82.27 o 
 -12   0  12    14921.21    16594.30   1336.97 o 
 -10   0  12      591.06      263.93     98.62 o 
  -8   0  12    29404.46    30576.02   1137.51 o 
  -6   0  12     6720.57     6591.86    365.71 o 
  -4   0  12     7882.60     9438.72    738.97 o 
  -2   0  12     5685.82     4901.14    249.15 o 
   0   0  12      194.77      143.64     48.51 o 
   2   0  12       24.40      127.89     44.87 o 
   4   0  12        4.37      103.07     42.42 o 
   6   0  12     2514.44     2587.30    280.09 o 
   8   0  12      193.35      130.41    109.27 o 
 -15   1  12      981.30      748.67    163.37 o 
 -14   1  12      534.72      243.83    129.68 o 
 -13   1  12     5386.01     5690.58    592.54 o 
 -12   1  12      189.64      202.36     59.49 o 
 -11   1  12     2158.87     1948.47    168.40 o 
 -10   1  12     2795.19     2829.30    231.73 o 
  -9   1  12    11108.85    12239.37    443.98 o 
  -8   1  12     2303.30     2090.66    149.79 o 
  -7   1  12     3953.09     4292.89    207.82 o 
  -6   1  12      348.82      350.77     37.90 o 
  -5   1  12     7272.24     7909.83    499.39 o 
  -4   1  12     5424.12     5652.95    277.69 o 
  -3   1  12     2024.79     2091.14    166.80 o 
  -2   1  12     4109.84     3941.19    181.87 o 
  -1   1  12     4109.08     3875.06    312.56 o 
   0   1  12     6647.06     7070.41    335.13 o 
   1   1  12      583.45      513.38     65.61 o 
   2   1  12     8070.54     8965.61    247.12 o 
   3   1  12       62.97       63.37     36.03 o 
   4   1  12      859.41      840.04     84.45 o 
   5   1  12     2191.55     2331.18    184.17 o 
   6   1  12     6518.71     7106.09    383.46 o 
   7   1  12      692.86      695.09    103.70 o 
   8   1  12      457.34      461.27     84.91 o 
   9   1  12     1134.40     1016.41    108.18 o 
 -15   2  12      901.49      824.81    197.32 o 
 -14   2  12     1561.74     1543.97    256.01 o 
 -13   2  12     1084.20     1157.99    143.71 o 
 -12   2  12        0.22       55.87     54.72 o 
 -11   2  12      132.06       92.07     28.30 o 
 -10   2  12      178.58      150.34    105.74 o 
  -9   2  12      205.24       73.50     41.59 o 
  -8   2  12      188.83       44.74     35.33 o 
  -7   2  12     1630.20     1678.64    159.38 o 
  -6   2  12     5572.46     4939.69    215.24 o 
  -5   2  12     7536.77     7647.22    353.72 o 
  -4   2  12     3286.85     3159.46    282.93 o 
  -3   2  12      133.16      115.40     31.00 o 
  -2   2  12     6103.09     6822.58    249.59 o 
  -1   2  12    23193.06    24591.26    503.38 o 
   0   2  12     8314.75     8683.22    369.11 o 
   1   2  12       40.24       93.70     31.68 o 
   2   2  12     2147.86     2326.16    158.15 o 
   3   2  12    11703.93    14116.87    445.60 o 
   4   2  12     5214.86     5228.23    228.41 o 
   5   2  12     1770.04     1649.03    112.33 o 
   6   2  12      810.57     1038.64    100.54 o 
   7   2  12     1975.52     1786.38    239.85 o 
   8   2  12     2153.24     1781.15    186.11 o 
   9   2  12     1281.42     1211.49    137.50 o 
 -14   3  12     3872.03     3072.54    342.26 o 
 -13   3  12      159.66      114.19     46.30 o 
 -12   3  12       94.97       62.40     36.95 o 
 -11   3  12     1474.44     1709.29    258.79 o 
 -10   3  12     6094.97     7133.30    639.52 o 
  -9   3  12     2657.08     2413.81    390.84 o 
  -8   3  12        5.82       19.15     34.33 o 
  -7   3  12      735.16      658.63    104.18 o 
  -6   3  12    11782.68    12678.52    365.68 o 
  -5   3  12     4108.90     4169.86    358.68 o 
  -4   3  12        1.39       94.94     44.47 o 
  -3   3  12     9429.63    10371.07    332.40 o 
  -2   3  12    10415.24    10740.62    262.23 o 
  -1   3  12      401.47      389.53    110.17 o 
   0   3  12     1106.22     1193.87    167.35 o 
   1   3  12    11188.16    12566.39    340.49 o 
   2   3  12     1295.92     1284.98     85.06 o 
   3   3  12      881.18      783.11     75.58 o 
   4   3  12      371.74      257.66     50.38 o 
   5   3  12     4411.32     4496.68    329.60 o 
   6   3  12      513.96      417.21     72.10 o 
   7   3  12     2385.88     2280.21    164.99 o 
   8   3  12     1216.11     1220.72    163.95 o 
   9   3  12      270.32      193.98     52.94 o 
 -14   4  12       33.15      163.49     55.86 o 
 -13   4  12     7063.59     7118.39    550.61 o 
 -12   4  12      412.11      232.56     80.13 o 
 -11   4  12     8827.40     8674.27    550.90 o 
 -10   4  12      124.28      154.64     43.85 o 
  -9   4  12     5626.62     5701.67    263.53 o 
  -8   4  12      134.61      150.10     47.15 o 
  -7   4  12    19928.84    22615.05    478.82 o 
  -6   4  12      381.52      349.30     59.12 o 
  -5   4  12     1890.68     1721.05    150.05 o 
  -4   4  12       90.06       46.05     38.02 o 
  -3   4  12    12696.47    13402.54    392.40 o 
  -2   4  12        0.37      104.63     28.73 o 
  -1   4  12      129.33      141.83     51.68 o 
   0   4  12      121.44       80.38     78.29 o 
   1   4  12       58.49       59.35     28.33 o 
   2   4  12      133.94       94.00     30.34 o 
   3   4  12       66.51       38.28     38.09 o 
   4   4  12      172.23      152.32     32.07 o 
   5   4  12     1911.15     1877.71    126.01 o 
   6   4  12       18.21      105.96     44.78 o 
   7   4  12     1234.05     1388.91    135.50 o 
   8   4  12        1.69       43.22     30.31 o 
 -14   5  12     5443.76     5772.92    679.22 o 
 -13   5  12      329.69      382.78     80.27 o 
 -12   5  12       24.38       68.04     41.25 o 
 -11   5  12      367.11      289.49     74.25 o 
 -10   5  12     9228.03    11240.43    508.22 o 
  -9   5  12     1475.69     1505.42    162.20 o 
  -8   5  12      865.48      688.31     91.47 o 
  -7   5  12      470.14      478.14     56.25 o 
  -6   5  12     9704.17    11236.54    273.68 o 
  -5   5  12      307.82      263.96     87.73 o 
  -4   5  12     1476.97     1302.96    130.68 o 
  -3   5  12     7565.43     9369.62    531.13 o 
  -2   5  12     1944.27     1924.61    201.27 o 
  -1   5  12      224.69      153.16     55.37 o 
   0   5  12      504.31      390.12     78.86 o 
   1   5  12    10829.26    12532.92    337.87 o 
   2   5  12      249.20      285.11     40.44 o 
   3   5  12      699.41      542.98     76.82 o 
   4   5  12     1459.20     1496.01    153.42 o 
   5   5  12     4745.94     5174.67    329.88 o 
   6   5  12       14.95       49.67     27.60 o 
   7   5  12     1941.80     1791.37    120.24 o 
   8   5  12     2441.65     2153.13    193.99 o 
 -14   6  12     1689.88     1609.65    171.36 o 
 -13   6  12      590.44      572.54    121.47 o 
 -12   6  12        7.20      139.32     59.55 o 
 -11   6  12       29.76       24.30     40.22 o 
 -10   6  12      221.57       78.40    120.58 o 
  -9   6  12      177.45      217.62     58.02 o 
  -8   6  12      137.75      116.71     50.98 o 
  -7   6  12       11.79       75.03     29.95 o 
  -6   6  12     3014.83     2772.90    246.84 o 
  -5   6  12     4660.71     4349.77    485.02 o 
  -4   6  12     3222.12     3636.31    261.93 o 
  -3   6  12      140.33       48.13     46.33 o 
  -2   6  12     8660.42    10027.02    526.76 o 
  -1   6  12     4265.86     3963.66    410.98 o 
   0   6  12    11210.90    12309.35    427.26 o 
   1   6  12        2.64      112.55     29.17 o 
   2   6  12     4526.66     4444.97    380.56 o 
   3   6  12     6374.54     7322.44    251.86 o 
   4   6  12     9165.54    10213.80    391.19 o 
   5   6  12      250.35      157.46     52.98 o 
   6   6  12      402.30      357.60     97.80 o 
   7   6  12     1211.29     1360.05    136.57 o 
   8   6  12     3506.04     3553.80    306.97 o 
 -13   7  12     2542.15     2603.24    337.21 o 
 -12   7  12      580.56      512.37    115.09 o 
 -11   7  12     1993.46     1777.94    216.94 o 
 -10   7  12     3259.98     3469.12    343.14 o 
  -9   7  12     5055.53     5011.39    367.67 o 
  -8   7  12     1743.24     1529.61    142.84 o 
  -7   7  12     3693.68     3696.33    311.95 o 
  -6   7  12      576.71      423.32     77.70 o 
  -5   7  12     4576.94     4518.35    431.52 o 
  -4   7  12     8118.40     9177.66    432.37 o 
  -3   7  12     6136.49     7285.04    426.84 o 
  -2   7  12      207.32      174.04     52.02 o 
  -1   7  12     3644.51     3807.72    375.88 o 
   0   7  12     4498.43     5212.86    627.00 o 
   1   7  12     4363.45     4518.85    326.04 o 
   2   7  12     5426.92     5392.30    394.02 o 
   3   7  12       79.76      141.62     50.55 o 
   4   7  12      524.13      545.53    124.56 o 
   5   7  12     1622.95     1388.32    248.18 o 
   6   7  12     2863.79     2860.15    268.94 o 
   7   7  12       30.26       29.92     71.55 o 
 -12   8  12    10193.89     9824.90   1177.69 o 
 -11   8  12      728.45      536.71    113.18 o 
 -10   8  12      384.17       93.11    182.57 o 
  -9   8  12      369.05      222.43     76.27 o 
  -8   8  12    16866.33    20656.15   1042.82 o 
  -7   8  12      755.37      693.51     95.15 o 
  -6   8  12     1622.08     1843.70    128.20 o 
  -5   8  12      134.73      196.63     46.35 o 
  -4   8  12     7473.24     7562.43    511.77 o 
  -3   8  12      142.44      140.34     45.17 o 
  -2   8  12     4582.60     5642.95    496.17 o 
  -1   8  12      159.24      173.42     50.59 o 
   0   8  12      534.18      338.87     68.79 o 
   1   8  12       19.44       84.50     39.33 o 
   2   8  12        1.25       33.80     29.17 o 
   3   8  12       45.63       18.58     30.87 o 
   4   8  12       63.43       40.60     41.77 o 
   5   8  12      214.62      219.34     76.17 o 
   6   8  12     1192.82      857.68    235.68 o 
   7   8  12        1.47      151.82     69.67 o 
 -12   9  12      182.81       87.20     51.36 o 
 -11   9  12     1805.68     1530.47    196.76 o 
 -10   9  12      224.54      231.43     72.30 o 
  -9   9  12     6673.35     6945.63    467.26 o 
  -8   9  12      727.06      731.50    185.95 o 
  -7   9  12     1232.76     1248.12    154.25 o 
  -6   9  12       38.69       -4.51     29.05 o 
  -5   9  12     5325.00     5494.11    327.19 o 
  -4   9  12     4108.88     4037.14    318.54 o 
  -3   9  12      362.75      291.90     73.52 o 
  -2   9  12     3218.55     3647.14    205.35 o 
  -1   9  12     2234.57     1936.20    216.18 o 
   0   9  12     4725.05     4258.81    425.95 o 
   1   9  12       69.76       91.49     39.58 o 
   2   9  12     5508.62     6543.28    567.45 o 
   3   9  12       33.19       35.34     48.64 o 
   4   9  12      916.91      998.56    138.05 o 
   5   9  12      334.40      145.19    139.88 o 
   6   9  12     2356.50     1965.03    282.01 o 
 -11  10  12       84.31      157.74     65.08 o 
 -10  10  12        7.73      155.31     53.52 o 
  -9  10  12       78.86       56.61     49.30 o 
  -8  10  12       10.22       69.42     61.49 o 
  -7  10  12      611.79      714.94    177.95 o 
  -6  10  12      931.20     1021.91    127.14 o 
  -5  10  12     3488.11     3882.84    205.77 o 
  -4  10  12      814.42      625.59    168.15 o 
  -3  10  12      319.32      185.97    141.92 o 
  -2  10  12     1633.45     1571.20    180.80 o 
  -1  10  12    11995.95    14721.19    777.79 o 
   0  10  12     2232.84     2179.86    364.09 o 
   1  10  12        9.41       50.20     67.88 o 
   2  10  12      397.62      176.15     84.07 o 
   3  10  12     8752.92    10561.25   1197.17 o 
   4  10  12     1773.38     1746.27    284.96 o 
   5  10  12      858.07     1018.80    239.65 o 
 -10  11  12     2719.44     2752.16    325.05 o 
  -9  11  12     3063.04     3032.87    248.68 o 
  -8  11  12      239.08      198.90     70.64 o 
  -7  11  12       36.16       69.92     38.11 o 
  -6  11  12     3311.77     3098.98    272.81 o 
  -5  11  12     4753.24     4852.55    432.04 o 
  -4  11  12       41.53      107.14     70.63 o 
  -3  11  12     2778.76     2901.69    284.55 o 
  -2  11  12     4384.96     5013.81    383.17 o 
  -1  11  12      853.79      955.15    130.94 o 
   0  11  12      404.82      542.87     99.37 o 
   1  11  12     3947.17     3881.90    597.37 o 
   2  11  12     1125.60      954.65    175.56 o 
   3  11  12      319.25      329.53    111.54 o 
   4  11  12      706.64      400.88    113.20 o 
  -8  12  12     1166.30     1093.59    169.04 o 
  -7  12  12     9687.16    11067.94    716.22 o 
  -6  12  12      150.52      181.07     85.17 o 
  -5  12  12      997.18     1009.55    156.58 o 
  -4  12  12      398.55      231.43     54.07 o 
  -3  12  12     5639.73     5555.69    497.70 o 
  -2  12  12       82.68       59.21     40.09 o 
  -1  12  12        0.10       76.00     49.36 o 
   0  12  12      157.39      111.08     71.26 o 
   1  12  12      194.32      143.48     66.87 o 
   2  12  12       99.49       94.02     62.93 o 
   3  12  12        1.44      295.46    171.44 o 
  -6  13  12     3833.09     3907.55    352.75 o 
  -5  13  12      237.27      162.27     86.72 o 
  -4  13  12      672.32      352.31     87.81 o 
  -3  13  12     4030.84     3265.16    309.05 o 
  -2  13  12      980.91      715.84    257.09 o 
  -1  13  12        8.20      110.24     52.35 o 
   0  13  12       89.95      126.36     54.95 o 
 -13   0  13     3359.94     3493.93    557.33 o 
 -11   0  13     1678.92     1780.80    386.05 o 
  -9   0  13     4608.79     4816.73    525.88 o 
  -7   0  13    15010.00    16566.90    551.95 o 
  -5   0  13     4623.77     5206.06    607.18 o 
  -3   0  13    22752.40    25350.09   1046.25 o 
  -1   0  13      415.68      169.87     86.66 o 
   1   0  13    12835.42    13988.98    675.04 o 
   3   0  13        0.73       53.98     36.16 o 
   5   0  13     1010.06      898.00    142.01 o 
   7   0  13        1.36       18.89     40.33 o 
 -14   1  13      893.26      692.88    161.15 o 
 -13   1  13     2193.44     1715.88    258.73 o 
 -12   1  13      540.17      448.56     95.30 o 
 -11   1  13     4253.55     3989.95    368.48 o 
 -10   1  13     5476.83     5310.14    297.50 o 
  -9   1  13      156.08      117.12     29.78 o 
  -8   1  13     1543.46     1401.18     97.75 o 
  -7   1  13     2133.68     2193.63    173.17 o 
  -6   1  13    11376.72    11497.41    264.75 o 
  -5   1  13     3134.16     2859.55    210.42 o 
  -4   1  13      890.19     1101.20    118.25 o 
  -3   1  13      661.28      501.89     66.84 o 
  -2   1  13     9130.95     9459.37    314.30 o 
  -1   1  13     1746.96     1874.91    136.82 o 
   0   1  13     1217.80     1215.80     97.75 o 
   1   1  13     4738.15     5228.28    268.53 o 
   2   1  13     4143.19     4338.56    217.30 o 
   3   1  13       31.41       49.05     28.12 o 
   4   1  13       66.80       81.44     30.21 o 
   5   1  13     7326.79     8533.61    476.69 o 
   6   1  13      702.73      577.06     76.50 o 
   7   1  13      517.38      282.73     73.90 o 
   8   1  13      206.28      244.88     61.58 o 
 -14   2  13     5326.76     4570.79    493.80 o 
 -13   2  13     1630.41     1549.96    176.23 o 
 -12   2  13       18.13      136.94     45.05 o 
 -11   2  13     1762.58     1886.77    234.34 o 
 -10   2  13     3045.66     2910.50    281.88 o 
  -9   2  13     2637.53     2771.98    251.53 o 
  -8   2  13       13.96       64.41     39.35 o 
  -7   2  13      118.18      123.98     39.69 o 
  -6   2  13      215.44      180.00     29.06 o 
  -5   2  13        1.02       78.22     50.84 o 
  -4   2  13      114.46      114.64     57.38 o 
  -3   2  13       67.73      139.65     40.97 o 
  -2   2  13     2336.42     2399.45    188.58 o 
  -1   2  13     2892.24     2985.36    258.74 o 
   0   2  13     2817.69     2704.58    223.52 o 
   1   2  13       65.30       58.76     37.95 o 
   2   2  13     3073.42     2995.90    205.17 o 
   3   2  13     2686.93     2721.55    187.14 o 
   4   2  13     6064.77     7120.38    467.90 o 
   5   2  13      215.29      150.89     40.33 o 
   6   2  13     1372.16     1174.04    105.88 o 
   7   2  13     3557.69     3901.71    300.64 o 
   8   2  13     3083.98     3206.36    343.89 o 
 -14   3  13       49.99       98.87     37.78 o 
 -13   3  13     2452.62     2062.38    191.88 o 
 -12   3  13     3874.18     3559.56    365.98 o 
 -11   3  13      616.99      545.77    117.05 o 
 -10   3  13     1350.05     1295.84    119.28 o 
  -9   3  13     4893.38     5037.95    311.09 o 
  -8   3  13     1550.71     1517.72    202.96 o 
  -7   3  13     4524.39     4297.15    409.16 o 
  -6   3  13     4823.53     5148.52    325.08 o 
  -5   3  13    11284.59    12533.67    534.59 o 
  -4   3  13      699.72      982.59     98.17 o 
  -3   3  13     3119.72     3137.78    170.15 o 
  -2   3  13      365.02      373.10     72.31 o 
  -1   3  13     7589.92     7878.72    307.25 o 
   0   3  13     4927.10     5232.50    236.08 o 
   1   3  13     1586.41     1490.83    129.18 o 
   2   3  13      207.11       84.46     55.20 o 
   3   3  13     3672.87     3565.49    238.33 o 
   4   3  13     1725.64     1340.85     83.63 o 
   5   3  13      689.48      860.39    104.86 o 
   6   3  13     3789.44     3677.16    276.70 o 
   7   3  13      329.69      212.52     53.18 o 
 -13   4  13       79.18      149.79     65.46 o 
 -12   4  13     5935.42     6598.14    511.13 o 
 -11   4  13        3.44       51.24     34.59 o 
 -10   4  13       15.28       59.32     39.75 o 
  -9   4  13       19.05       74.81     36.81 o 
  -8   4  13    15761.58    18344.89    564.67 o 
  -7   4  13      106.73      109.21     65.14 o 
  -6   4  13      634.67      600.26     81.13 o 
  -5   4  13      252.07      294.17     90.87 o 
  -4   4  13    25416.69    28240.01   1201.80 o 
  -3   4  13        1.84       72.35     34.78 o 
  -2   4  13     6953.42     7448.94    284.39 o 
  -1   4  13       51.80      135.10     43.53 o 
   0   4  13     8789.34    10061.88    600.57 o 
   1   4  13      240.70      244.90     47.07 o 
   2   4  13     3539.16     3319.50    255.03 o 
   3   4  13       21.46       49.12     24.23 o 
   4   4  13      623.11      622.58     97.64 o 
   5   4  13       25.18      129.66     38.12 o 
   6   4  13       54.94      109.28     30.99 o 
   7   4  13        1.91       25.40     33.62 o 
 -13   5  13     1665.99     1546.79    206.31 o 
 -12   5  13     4176.37     3955.30    661.42 o 
 -11   5  13     1498.97     1567.47    176.83 o 
 -10   5  13      621.81      520.61    155.78 o 
  -9   5  13     3893.39     4861.52    327.15 o 
  -8   5  13     3409.85     3694.35    279.88 o 
  -7   5  13      887.97      782.68    155.74 o 
  -6   5  13      718.62      855.92     94.49 o 
  -5   5  13     5398.13     5467.92    418.14 o 
  -4   5  13      460.26      351.78     78.50 o 
  -3   5  13      332.61      267.66    104.40 o 
  -2   5  13      487.89      297.97     62.92 o 
  -1   5  13     8156.95     8346.15    406.94 o 
   0   5  13     3038.50     2976.34    222.66 o 
   1   5  13      253.67      238.40     45.26 o 
   2   5  13     1368.21     1269.09    109.78 o 
   3   5  13     1447.00     1406.31    128.01 o 
   4   5  13     2838.25     2884.59    210.57 o 
   5   5  13      442.61      579.19     76.94 o 
   6   5  13     3884.75     4056.03    269.05 o 
   7   5  13       37.55       75.33     42.15 o 
 -13   6  13     2994.75     3161.68    327.03 o 
 -12   6  13        5.08       20.28     54.38 o 
 -11   6  13     2301.31     2175.06    210.87 o 
 -10   6  13     2726.73     2384.21    191.48 o 
  -9   6  13     4036.35     4942.35    410.41 o 
  -8   6  13       45.32       87.35     71.40 o 
  -7   6  13      493.33      455.82     89.41 o 
  -6   6  13      257.40      225.97     56.00 o 
  -5   6  13        0.78      140.48     41.56 o 
  -4   6  13        0.88       55.94     62.97 o 
  -3   6  13      252.66      132.86     69.26 o 
  -2   6  13      858.61      895.06    102.89 o 
  -1   6  13     1396.98     1341.91    131.27 o 
   0   6  13      637.29      549.59     72.71 o 
   1   6  13       22.11       20.69     27.95 o 
   2   6  13     3267.60     2952.45    270.63 o 
   3   6  13     6967.82     7567.69    561.72 o 
   4   6  13     1799.79     1778.83    202.74 o 
   5   6  13      656.67      361.57     79.62 o 
   6   6  13      651.05      444.50    104.03 o 
 -12   7  13     1502.30     1324.73    170.22 o 
 -11   7  13     4472.96     4359.72    526.88 o 
 -10   7  13     2665.56     2836.95    269.13 o 
  -9   7  13      176.77       92.49     44.30 o 
  -8   7  13     1125.10      973.56    111.85 o 
  -7   7  13     2267.07     2058.80    226.89 o 
  -6   7  13     6936.63     7684.88    387.11 o 
  -5   7  13     2037.13     2153.68    232.08 o 
  -4   7  13      302.92      167.82     49.07 o 
  -3   7  13       99.41       41.56     69.13 o 
  -2   7  13     6014.10     6329.18    484.08 o 
  -1   7  13     2259.75     2084.79    200.61 o 
   0   7  13      491.96      409.06     89.29 o 
   1   7  13     2625.24     2345.37    186.46 o 
   2   7  13     3483.14     3392.35    267.34 o 
   3   7  13      902.56      706.89    139.26 o 
   4   7  13      221.63      134.92     76.88 o 
   5   7  13     3062.54     3435.84    370.69 o 
   6   7  13     1235.03     1116.73    245.41 o 
 -11   8  13     2477.59     2379.87    241.96 o 
 -10   8  13       19.06       20.96     43.70 o 
  -9   8  13     6159.60     6043.58    643.27 o 
  -8   8  13     1025.76     1193.38    140.25 o 
  -7   8  13    10323.20    11900.10    690.08 o 
  -6   8  13       11.19       63.44     41.39 o 
  -5   8  13     4043.97     3918.56    316.09 o 
  -4   8  13      300.83      182.33     59.52 o 
  -3   8  13    14310.27    15526.65    775.46 o 
  -2   8  13        6.22       39.88     45.70 o 
  -1   8  13      407.44      216.34    109.53 o 
   0   8  13      437.18      347.75    105.83 o 
   1   8  13     9778.58    11541.35    717.63 o 
   2   8  13      146.67      -26.93    148.75 o 
   3   8  13      259.01      273.10     85.83 o 
   4   8  13       19.56       85.42     58.89 o 
   5   8  13     1154.01     1346.12    208.88 o 
 -11   9  13     2295.40     2481.49    330.78 o 
 -10   9  13     4300.89     4474.67    453.51 o 
  -9   9  13      527.81      605.85    117.04 o 
  -8   9  13      435.74      488.65    105.33 o 
  -7   9  13      744.02      676.10    112.01 o 
  -6   9  13     6685.00     7336.59    412.07 o 
  -5   9  13      459.27      385.14    137.50 o 
  -4   9  13     1259.05     1161.93    144.60 o 
  -3   9  13       67.77       88.91     49.03 o 
  -2   9  13     8259.60     9623.89    743.91 o 
  -1   9  13      146.39      143.96     65.23 o 
   0   9  13     1271.30     1206.25    159.86 o 
   1   9  13     3312.58     3472.24    451.80 o 
   2   9  13     1514.83     1572.04    130.54 o 
   3   9  13        4.04      182.99     70.06 o 
   4   9  13      238.64      243.30     81.45 o 
 -10  10  13     3176.35     3096.98    347.63 o 
  -9  10  13      551.45      398.91    126.85 o 
  -8  10  13        2.73       62.11     37.25 o 
  -7  10  13        8.63       98.89     37.34 o 
  -6  10  13      196.33      178.04     49.69 o 
  -5  10  13        1.49       89.21     32.19 o 
  -4  10  13       29.40      105.94     66.93 o 
  -3  10  13        3.57       43.56     38.24 o 
  -2  10  13     1222.49     1048.78    154.58 o 
  -1  10  13      839.19      685.03     93.83 o 
   0  10  13      824.45      703.85    244.29 o 
   1  10  13       39.04       95.38     66.00 o 
   2  10  13     3265.28     3056.70    382.26 o 
   3  10  13     2001.18     2126.10    272.48 o 
  -8  11  13      215.58      107.89     74.63 o 
  -7  11  13      221.08       70.77     47.66 o 
  -6  11  13     3123.88     3212.12    260.09 o 
  -5  11  13     2978.02     2706.60    247.94 o 
  -4  11  13     1583.51     1450.23    171.27 o 
  -3  11  13      978.64      974.80    179.40 o 
  -2  11  13     1074.77      961.29    132.22 o 
  -1  11  13     1683.06     1360.44    156.25 o 
   0  11  13     3022.26     3113.78    429.58 o 
   1  11  13     1615.81     1562.55    236.95 o 
   2  11  13       93.77       -3.90     44.79 o 
  -6  12  13      269.54      101.82     85.61 o 
  -5  12  13      351.64      294.63     94.31 o 
  -4  12  13    10637.24    11989.32    725.99 o 
  -3  12  13     1582.30     1532.31    206.02 o 
  -2  12  13     2093.99     1831.47    188.90 o 
  -1  12  13       34.32      136.85     92.39 o 
 -12   0  14        0.80       69.55     58.25 o 
 -10   0  14        0.71       79.75     96.87 o 
  -8   0  14     2969.34     2749.77    230.98 o 
  -6   0  14      233.56      140.13     63.58 o 
  -4   0  14    11154.96    12690.38    569.48 o 
  -2   0  14     4531.93     4166.78    483.82 o 
   0   0  14    14422.92    16016.70    621.57 o 
   2   0  14     4999.99     4734.86    510.46 o 
   4   0  14     3844.55     3608.63    321.90 o 
   6   0  14     3425.09     4031.90    440.37 o 
 -13   1  14      213.96      174.62     67.49 o 
 -12   1  14     5626.91     5730.36    791.74 o 
 -11   1  14       54.01       38.46     31.28 o 
 -10   1  14      252.76      168.96     59.43 o 
  -9   1  14     2080.74     2196.84    190.23 o 
  -8   1  14     7798.82     8208.33    638.99 o 
  -7   1  14      154.39      179.92     39.60 o 
  -6   1  14      886.66      899.57     89.83 o 
  -5   1  14     3848.32     3978.49    302.84 o 
  -4   1  14     3393.51     3346.26    326.27 o 
  -3   1  14      557.04      523.86     83.06 o 
  -2   1  14     2733.72     2913.99    221.60 o 
  -1   1  14     7839.19     8515.13    287.91 o 
   0   1  14       57.51       50.98     31.22 o 
   1   1  14     1068.78      932.68    120.44 o 
   2   1  14      117.07      110.03     33.21 o 
   3   1  14     3902.30     3859.51    294.39 o 
   4   1  14     1598.58     1540.70    130.85 o 
   5   1  14       61.66       61.38     29.65 o 
   6   1  14      369.63      196.90     54.22 o 
 -13   2  14     1040.78      759.46    208.98 o 
 -12   2  14       97.83      110.60     34.78 o 
 -11   2  14     8446.39     9579.95    469.50 o 
 -10   2  14     6405.75     7157.46    599.34 o 
  -9   2  14     2746.49     2273.40    213.99 o 
  -8   2  14        0.65       23.80     29.26 o 
  -7   2  14     3326.02     2732.63    265.52 o 
  -6   2  14     4026.67     4297.36    330.07 o 
  -5   2  14     2899.58     2803.57    354.46 o 
  -4   2  14      174.00       64.94     36.90 o 
  -3   2  14      973.38      970.93    121.00 o 
  -2   2  14      242.16      203.96     54.99 o 
  -1   2  14      628.56      532.98     79.44 o 
   0   2  14        0.71       35.94     40.54 o 
   1   2  14      107.91      138.04     36.74 o 
   2   2  14      232.91      128.55     41.20 o 
   3   2  14      393.58      363.72     68.82 o 
   4   2  14      235.95      210.93     44.66 o 
   5   2  14        8.08      112.28     35.31 o 
   6   2  14      793.16      709.04    101.38 o 
 -13   3  14     4565.11     4326.57    467.54 o 
 -12   3  14     1238.67     1284.98    173.35 o 
 -11   3  14     1820.56     1811.11    149.26 o 
 -10   3  14      477.73      327.73     74.25 o 
  -9   3  14     2654.08     2625.30    232.19 o 
  -8   3  14     1534.12     1534.77    202.11 o 
  -7   3  14     5934.51     6365.81    482.38 o 
  -6   3  14     3048.95     2877.98    215.46 o 
  -5   3  14        2.08       70.02     70.16 o 
  -4   3  14     1097.29     1122.37    115.13 o 
  -3   3  14     3063.39     3125.42    277.71 o 
  -2   3  14     9436.19    10409.10    412.91 o 
  -1   3  14     1980.42     1845.37    187.59 o 
   0   3  14     2150.04     2107.86    175.50 o 
   1   3  14        7.20       88.02     34.40 o 
   2   3  14     4949.38     4598.99    360.80 o 
   3   3  14      698.36      556.61     99.78 o 
   4   3  14     1518.65     1392.31    134.55 o 
   5   3  14     1777.54     1655.79    185.40 o 
   6   3  14     1868.73     1816.91    146.25 o 
 -12   4  14       49.51       52.24     34.98 o 
 -11   4  14       10.18       67.38     41.92 o 
 -10   4  14      105.97       57.42     56.31 o 
  -9   4  14      716.12      852.37    147.04 o 
  -8   4  14        6.35       63.87     46.28 o 
  -7   4  14     2533.48     2576.52    189.08 o 
  -6   4  14       48.05      112.26     25.36 o 
  -5   4  14     7026.90     7740.62    442.44 o 
  -4   4  14      152.42      150.46     62.12 o 
  -3   4  14    14151.02    16040.65    475.80 o 
  -2   4  14        3.06       57.22     25.96 o 
  -1   4  14     3328.29     3128.76    255.69 o 
   0   4  14      115.47       76.23     57.08 o 
   1   4  14    13557.90    15347.08    754.95 o 
   2   4  14        4.89       73.07     32.16 o 
   3   4  14      180.21      113.93     40.80 o 
   4   4  14       20.83       83.28     30.24 o 
   5   4  14     6891.08     7066.57    491.74 o 
   6   4  14      149.35      114.08     47.43 o 
 -12   5  14      432.22      638.14    135.39 o 
 -11   5  14     1508.81     1004.84    150.11 o 
 -10   5  14      273.68      236.39     69.68 o 
  -9   5  14     2776.43     2408.88    246.16 o 
  -8   5  14      435.15      381.62     97.42 o 
  -7   5  14     6713.35     7066.66    391.78 o 
  -6   5  14     3312.20     3445.43    298.95 o 
  -5   5  14      211.55      172.30     62.48 o 
  -4   5  14      292.63      297.68     76.49 o 
  -3   5  14     3397.89     3444.72    284.14 o 
  -2   5  14     5074.89     5008.03    528.53 o 
  -1   5  14      597.09      683.36    100.68 o 
   0   5  14     1170.56     1159.27    158.61 o 
   1   5  14      401.15      295.80     69.77 o 
   2   5  14     5261.48     5094.65    420.44 o 
   3   5  14      798.05      843.35    105.75 o 
   4   5  14      785.71      603.10    150.60 o 
   5   5  14     1224.37      888.21    135.53 o 
 -12   6  14     1113.68     1060.66    239.89 o 
 -11   6  14     3494.16     3226.64    314.11 o 
 -10   6  14     8796.49    10181.48    620.63 o 
  -9   6  14     3011.25     3176.69    283.70 o 
  -8   6  14      213.00      205.35     92.73 o 
  -7   6  14     2560.56     2251.82    171.08 o 
  -6   6  14     7467.70     7611.89    463.83 o 
  -5   6  14     1343.16     1397.99    184.29 o 
  -4   6  14      552.00      473.29     93.23 o 
  -3   6  14        3.65      123.30     66.08 o 
  -2   6  14     2558.77     2926.77    271.51 o 
  -1   6  14       79.06       55.19     41.27 o 
   0   6  14       18.15       14.76     31.67 o 
   1   6  14        4.21      110.26     44.50 o 
   2   6  14      523.02      535.97     87.37 o 
   3   6  14      551.21      435.09    101.07 o 
   4   6  14      351.49      167.63     68.58 o 
   5   6  14       76.79      261.04     95.87 o 
 -11   7  14      174.44      112.10     70.34 o 
 -10   7  14        0.79       35.81     56.84 o 
  -9   7  14     1955.68     1636.99    209.73 o 
  -8   7  14     5061.45     5688.10    486.53 o 
  -7   7  14        0.46      -30.80     37.20 o 
  -6   7  14     1582.18     1278.91    132.41 o 
  -5   7  14     3519.77     3244.41    307.58 o 
  -4   7  14      461.87      254.64     72.07 o 
  -3   7  14      484.86      302.62     79.72 o 
  -2   7  14     3347.87     3129.61    324.00 o 
  -1   7  14     4933.13     4448.54    498.02 o 
   0   7  14        8.70      122.36     44.61 o 
   1   7  14      361.70      154.57     61.91 o 
   2   7  14     1117.16     1215.52    147.48 o 
   3   7  14     2046.39     2099.16    254.62 o 
   4   7  14     2189.64     2278.25    269.70 o 
 -10   8  14      389.89      378.66    102.47 o 
  -9   8  14      111.39       75.22     44.08 o 
  -8   8  14     1863.01     1579.87    165.41 o 
  -7   8  14      148.17       57.38     48.86 o 
  -6   8  14       15.48       61.06     39.81 o 
  -5   8  14      148.88      168.75     55.47 o 
  -4   8  14     9140.30    11071.74    661.20 o 
  -3   8  14      373.03      438.89    116.58 o 
  -2   8  14     1024.21     1032.56    182.36 o 
  -1   8  14      365.52      169.76    102.82 o 
   0   8  14    12413.37    13223.07   1113.75 o 
   1   8  14      290.46      263.24    136.00 o 
   2   8  14     3790.88     3377.96    435.24 o 
   3   8  14       20.48      158.63     64.00 o 
  -9   9  14       57.81      114.45     59.23 o 
  -8   9  14     5084.98     4733.92    445.45 o 
  -7   9  14      353.12      331.18     73.38 o 
  -6   9  14      312.12      273.77     72.44 o 
  -5   9  14     3156.26     3401.54    300.37 o 
  -4   9  14     1447.68     1036.07    157.91 o 
  -3   9  14     1623.83     1212.91    139.55 o 
  -2   9  14      416.55      367.29     90.79 o 
  -1   9  14     5023.26     4971.59    545.54 o 
   0   9  14       90.95       69.35     54.49 o 
   1   9  14      501.57      419.12    106.10 o 
   2   9  14        5.52       23.17     67.59 o 
  -8  10  14        1.42      350.26    147.42 o 
  -7  10  14     3067.45     2864.29    277.15 o 
  -6  10  14     2168.16     1972.84    190.75 o 
  -5  10  14     3300.68     3047.33    272.35 o 
  -4  10  14        4.01        9.41     44.24 o 
  -3  10  14      232.00       74.05     75.14 o 
  -2  10  14      247.77       45.37     54.68 o 
  -1  10  14      353.56      264.70     72.27 o 
   0  10  14       21.06       -3.32     45.55 o 
   1  10  14       42.93      112.21     83.36 o 
  -6  11  14     1210.22      964.42    342.56 o 
  -5  11  14       10.21       83.84     74.34 o 
  -4  11  14     1446.92     1460.32    179.41 o 
  -3  11  14     1920.67     1842.12    220.10 o 
  -2  11  14     1628.73     1245.95    173.83 o 
 -11   0  15      393.32      210.53    109.43 o 
  -9   0  15     2508.90     2691.84    559.22 o 
  -7   0  15      154.95      130.30     54.78 o 
  -5   0  15       48.19       76.09     45.37 o 
  -3   0  15      437.48       53.83     64.84 o 
  -1   0  15     1965.52     1724.15    289.58 o 
   1   0  15     7764.17     8790.38    631.01 o 
   3   0  15      855.65      652.36    151.46 o 
 -12   1  15     1880.70     1550.56    593.52 o 
 -11   1  15      210.88      139.47     76.97 o 
 -10   1  15      354.85      249.17     85.29 o 
  -9   1  15     4343.69     3868.15    370.78 o 
  -8   1  15      874.05      767.60    153.28 o 
  -7   1  15     2930.03     2804.21    197.17 o 
  -6   1  15        0.80       29.47     61.55 o 
  -5   1  15     4633.32     4669.94    354.01 o 
  -4   1  15      377.20      472.96     62.53 o 
  -3   1  15     5154.54     5238.39    414.37 o 
  -2   1  15     1052.97     1183.62    115.76 o 
  -1   1  15      236.52      189.67     53.86 o 
   0   1  15      549.57      343.38     61.17 o 
   1   1  15     2289.92     2250.58    248.23 o 
   2   1  15     2919.18     2924.25    243.58 o 
   3   1  15      247.53      199.17     45.50 o 
   4   1  15     1076.31      919.08    128.64 o 
 -12   2  15     1213.30     1314.23    214.99 o 
 -11   2  15     3773.41     3294.35    453.14 o 
 -10   2  15     7424.96     7786.62    677.03 o 
  -9   2  15     1014.63      912.64    117.73 o 
  -8   2  15      150.84      121.88     90.13 o 
  -7   2  15     5490.32     5262.81    443.14 o 
  -6   2  15    12599.27    14830.22    627.37 o 
  -5   2  15     3329.34     3403.99    297.94 o 
  -4   2  15       15.87       59.78     37.74 o 
  -3   2  15     3315.80     3080.03    314.64 o 
  -2   2  15     6997.56     7202.88    575.69 o 
  -1   2  15     3015.78     2808.30    211.97 o 
   0   2  15      438.65      373.29     85.47 o 
   1   2  15       34.23       20.92     31.01 o 
   2   2  15     1511.44     1536.65    138.58 o 
   3   2  15      647.45      409.75    100.65 o 
   4   2  15      245.95      309.01     87.47 o 
 -12   3  15      669.09       70.96     94.67 o 
 -11   3  15     1404.12     1253.91    294.11 o 
 -10   3  15     1960.47     1810.36    177.75 o 
  -9   3  15      649.43      568.96     94.10 o 
  -8   3  15     5394.04     5217.90    415.32 o 
  -7   3  15     2692.77     3066.53    228.80 o 
  -6   3  15       13.41       64.11     29.62 o 
  -5   3  15     1859.83     1632.04    207.54 o 
  -4   3  15     7950.70     9237.88    606.97 o 
  -3   3  15        8.99        1.13     34.94 o 
  -2   3  15      792.70      671.57     86.52 o 
  -1   3  15     3183.30     2863.37    204.67 o 
   0   3  15     1503.67     1572.72    167.98 o 
   1   3  15       12.20       38.96     55.52 o 
   2   3  15     1647.87     1449.29    152.69 o 
   3   3  15     3912.27     3864.54    322.07 o 
   4   3  15        0.27       61.42     52.55 o 
 -11   4  15        1.17       70.57     39.53 o 
 -10   4  15      215.22      144.92     55.94 o 
  -9   4  15       90.09       62.70     51.20 o 
  -8   4  15      860.61      684.69    102.18 o 
  -7   4  15       34.16       28.47     40.94 o 
  -6   4  15       42.01       57.99     42.45 o 
  -5   4  15      164.80      245.69     73.06 o 
  -4   4  15     1765.39     1838.93    293.50 o 
  -3   4  15       10.88       -1.64     38.22 o 
  -2   4  15        1.92       60.28     30.37 o 
  -1   4  15       13.67       56.04     43.96 o 
   0   4  15     6113.22     5788.87    478.90 o 
   1   4  15       28.92       78.44     74.87 o 
   2   4  15     1661.53     1633.00    157.83 o 
   3   4  15       25.20       82.41     72.97 o 
   4   4  15     5806.22     5994.70    426.28 o 
 -11   5  15     2457.12     2263.43    224.26 o 
 -10   5  15     1525.94     1452.20    231.94 o 
  -9   5  15        5.56       77.05     46.35 o 
  -8   5  15     6823.25     7483.25    612.78 o 
  -7   5  15      309.15      259.40     64.36 o 
  -6   5  15        0.64      -25.57     42.22 o 
  -5   5  15      346.07      295.05    164.69 o 
  -4   5  15     5408.76     5776.41    526.34 o 
  -3   5  15      202.41      280.20     86.70 o 
  -2   5  15     1307.10     1296.47    163.39 o 
  -1   5  15     2995.79     2934.98    250.63 o 
   0   5  15     1459.07     1432.66    126.58 o 
   1   5  15      850.48      565.27    234.86 o 
   2   5  15      972.56     1194.75    143.93 o 
   3   5  15     4750.51     4668.92    411.23 o 
 -10   6  15     3854.08     3679.93    390.41 o 
  -9   6  15     1846.56     2185.61    210.94 o 
  -8   6  15      151.56      216.46     73.27 o 
  -7   6  15     6138.95     6747.78    519.17 o 
  -6   6  15     3261.82     2629.93    178.18 o 
  -5   6  15     5531.47     6193.33    374.79 o 
  -4   6  15       12.37      104.02    106.22 o 
  -3   6  15     2020.60     1796.13    296.60 o 
  -2   6  15     2574.99     2578.38    255.13 o 
  -1   6  15     4687.75     4368.79    371.68 o 
   0   6  15        2.40       86.19     37.77 o 
   1   6  15      460.43      267.19     74.98 o 
   2   6  15      637.91      507.53     96.47 o 
   3   6  15      751.09      556.74    112.04 o 
  -9   7  15     5164.11     4731.06    490.52 o 
  -8   7  15     1641.83     1302.46    239.68 o 
  -7   7  15     1547.63     1454.16    131.34 o 
  -6   7  15      365.32      322.01     67.94 o 
  -5   7  15     1925.86     2031.86    276.93 o 
  -4   7  15      664.87      618.83    111.37 o 
  -3   7  15     5082.98     5496.09    552.59 o 
  -2   7  15      943.22     1159.63    119.65 o 
  -1   7  15      106.88      122.43     41.92 o 
   0   7  15     1500.58     1549.11    190.66 o 
   1   7  15     2454.98     2774.25    262.99 o 
   2   7  15     1447.15     1190.66    158.29 o 
  -8   8  15       54.80      144.02     38.80 o 
  -7   8  15      114.40      190.69     90.76 o 
  -6   8  15      280.14      345.60     67.85 o 
  -5   8  15      682.99      462.66    174.51 o 
  -4   8  15      247.94      364.25     86.81 o 
  -3   8  15     1179.14     1376.14    185.82 o 
  -2   8  15        1.10       89.88     56.26 o 
  -1   8  15     1253.84     1459.11    315.87 o 
   0   8  15      173.34      140.80     56.78 o 
  -7   9  15     1160.62     1058.30    145.38 o 
  -6   9  15       40.74       46.25     43.05 o 
  -5   9  15     2908.35     2611.91    212.77 o 
  -4   9  15       82.74       11.38     52.61 o 
  -3   9  15     3401.06     3199.65    365.42 o 
  -2   9  15      853.71      745.57    220.32 o 
  -1   9  15      525.66      619.05    144.41 o 
 -10   0  16     3693.06     4167.59    771.95 o 
  -8   0  16     7866.33     9469.47   1289.40 o 
  -4   0  16     3972.20     3890.84    402.31 o 
  -2   0  16       51.09       15.99     62.33 o 
   0   0  16      220.39       99.25     75.42 o 
   2   0  16       24.78       16.11     47.92 o 
 -10   1  16     1755.02     1420.44    214.57 o 
  -9   1  16       32.60       76.35     35.03 o 
  -8   1  16     1567.11     1281.74    188.75 o 
  -7   1  16     2658.72     2309.98    175.05 o 
  -6   1  16     1045.14      809.19    107.33 o 
  -5   1  16       37.70       53.50     51.23 o 
  -4   1  16     5052.21     4540.47    394.89 o 
  -3   1  16     1133.17     1075.37    112.31 o 
  -2   1  16       14.85       95.93     65.67 o 
  -1   1  16      119.86       70.00     58.61 o 
   0   1  16     5871.25     5348.05    419.40 o 
   1   1  16        2.26       14.38     40.74 o 
   2   1  16      528.23      286.48     75.28 o 
 -10   2  16      808.97      547.18    180.75 o 
  -9   2  16      144.97      112.31     45.68 o 
  -8   2  16      655.19      473.66     93.25 o 
  -7   2  16     3616.96     3586.83    208.22 o 
  -6   2  16     4192.91     4196.16    318.92 o 
  -5   2  16     1902.02     2275.74    266.62 o 
  -4   2  16      618.21      468.21    121.87 o 
  -3   2  16     3428.75     3354.26    213.43 o 
  -2   2  16     5431.62     5359.83    421.55 o 
  -1   2  16     4737.89     4529.49    444.91 o 
   0   2  16       22.47       69.53     28.23 o 
   1   2  16     2023.38     1558.03    154.88 o 
   2   2  16     3896.45     3856.98    289.29 o 
 -10   3  16     2318.57     2057.76    204.84 o 
  -9   3  16     2780.69     2544.10    265.15 o 
  -8   3  16     1580.49     1618.82    200.76 o 
  -7   3  16       24.86      162.61     67.17 o 
  -6   3  16     1359.87     1275.96     95.05 o 
  -5   3  16     5656.67     5778.31    342.83 o 
  -4   3  16      994.33      951.78    118.43 o 
  -3   3  16      993.42      865.84    110.47 o 
  -2   3  16      133.16      105.52     47.90 o 
  -1   3  16     2441.42     2294.31    176.10 o 
   0   3  16     1218.47     1206.74    143.42 o 
   1   3  16     4189.99     4278.76    239.70 o 
   2   3  16      425.50      368.74     82.53 o 
  -9   4  16     8657.32     9453.73    652.11 o 
  -8   4  16      209.03      134.70     62.64 o 
  -7   4  16     1490.26     1411.69    166.93 o 
  -6   4  16        2.64       28.59     65.22 o 
  -5   4  16     3467.79     3828.33    377.93 o 
  -4   4  16        0.63       74.71     42.10 o 
  -3   4  16      701.85      379.27    112.40 o 
  -2   4  16        1.01       53.95     38.85 o 
  -1   4  16        3.09      133.79     43.82 o 
   0   4  16      154.74      149.70     45.51 o 
   1   4  16      747.44      731.32    130.78 o 
  -9   5  16     1849.15     2163.71    337.38 o 
  -8   5  16     1905.81     1891.82    190.89 o 
  -7   5  16      356.24      415.19    122.89 o 
  -6   5  16     2719.61     2782.78    174.82 o 
  -5   5  16     2920.11     2770.71    204.47 o 
  -4   5  16     1141.01     1161.24    231.60 o 
  -3   5  16     1124.47      970.94    172.02 o 
  -2   5  16       66.33       75.20     49.55 o 
  -1   5  16     3083.41     3316.83    230.49 o 
   0   5  16      585.33      580.08    122.55 o 
   1   5  16     2668.70     2603.22    253.45 o 
  -8   6  16      548.80      469.42    124.03 o 
  -7   6  16     2308.51     2286.98    180.99 o 
  -6   6  16     6867.50     7006.94    338.73 o 
  -5   6  16     1036.16      801.65    149.93 o 
  -4   6  16       77.04      102.29     45.73 o 
  -3   6  16     2065.65     2037.53    180.61 o 
  -2   6  16     8009.62     9481.50    559.71 o 
  -1   6  16     1879.48     1756.70    179.51 o 
   0   6  16      148.79      189.18    137.21 o 
  -7   7  16     2138.28     2107.97    263.28 o 
  -6   7  16     1830.02     1801.18    200.86 o 
  -5   7  16      887.08      793.78    188.79 o 
  -4   7  16     3407.24     3486.36    388.55 o 
  -3   7  16     1681.98     1841.22    231.68 o 
  -2   7  16        1.08        6.87     72.20 o 
  -7   0  17      669.11      520.91    219.48 o 
  -5   0  17    11268.63    10609.22   1393.23 o 
  -3   0  17     1069.32      967.63    230.78 o 
  -1   0  17     1460.11     1391.30    166.73 o 
  -7   1  17      534.46      664.03    209.20 o 
  -6   1  17     4019.14     3573.04    507.64 o 
  -5   1  17     1177.79      625.86    201.25 o 
  -4   1  17     1869.60     1908.93    208.00 o 
  -3   1  17       53.46       57.96     61.86 o 
  -2   1  17     1466.82     1237.47    156.98 o 
  -1   1  17     2718.29     2493.30    214.30 o 
  -7   2  17      168.36       95.49     44.42 o 
  -6   2  17      285.16      140.10     42.67 o 
  -5   2  17      188.56      187.69     79.04 o 
  -4   2  17      174.54      190.59     61.12 o 
  -3   2  17     1903.29     2092.27    184.53 o 
  -2   2  17     2571.37     2592.97    245.00 o 
  -7   3  17     3745.44     3288.89    391.39 o 
  -6   3  17     1713.48     1440.39    115.42 o 
  -5   3  17       27.30      166.70     59.91 o 
  -4   3  17      568.76      600.35    130.71 o 
  -3   3  17     2628.35     2465.42    201.09 o 
  -2   3  17      908.28      890.05    149.97 o 
                                                 
